# Supplementary material for: Success rates of American clinical oncology trials by geographic factors
Source: Sci Rep. 2026 Feb 11;16:8353. doi: 10.1038/s41598-026-39609-x (PMC12966375; doi:10.1038/s41598-026-39609-x)
Supplement: Supplementary file 3 — Supplementary Material 3 [file 41598_2026_39609_MOESM3_ESM.xlsx]

## Sheet: Table S1
	Supplementary Table S1: Distribution of successful and failed clinical trials across non-geographic features, categorized by trial phases (I, II, III), sponsor types (five categories), treatment types (ten categories), and start year.
	Feature	Succeeded	Failed
	Phase
	I	1325	5911
	II	1515	5406
	III	533	1183
	Sponsor
	Academic	1331	6133
	Industry	2733	7580
	Government	767	4095
	Non-profit	33	109
	Miscellaneous	38	105
	Treatment Type
	Immunotherapy	371	813
	Antibody	489	1375
	ADC	92	231
	Radiotherapy	100	441
	Hormone	126	314
	Targeted	1175	3991
	Chemotherapy	488	2661
	Immune-Other	293	1464
	Other	130	850
	Supportive	109	360
	Start year
	1966	0	1
	1977	0	2
	1987	0	1
	1988	0	1
	1989	0	2
	1990	0	1
	1991	0	5
	1992	0	6
	1993	0	13
	1994	1	36
	1995	0	49
	1996	1	116
	1997	4	147
	1998	6	284
	1999	5	329
	2000	16	403
	2001	24	389
	2002	21	381
	2003	49	459
	2004	90	563
	2005	126	564
	2006	188	603
	2007	205	587
	2008	237	543
	2009	242	562
	2010	219	610
	2011	209	573
	2012	211	547
	2013	232	517
	2014	221	582
	2015	261	556
	2016	219	544
	2017	228	598
	2018	169	510
	2019	100	460
	2020	52	328
	2021	26	252
	2022	5	126
	2023	0	38
	2024	0	3

## Sheet: Table S2
	Supplementary Table S2: Integrated data table summarizing information from multiple sources for ZIP codes with six or more clinical trials. The table is sorted in decreasing order by success rate.
	ZIP code	Successful Trials	Completed Trials	Success Rate	Oncologists	Oncologist Proportion	State Name	City	County	Median income by ZIP code	Poverty rate by county	Area Deprivation Index		RUCC
												NATRANK	STATERANK
	33770	8	9	0.889	3	0.000116	Florida	Largo	Pinellas	53456	0.115	97	6	1
	85741	14	16	0.875	0	0	Arizona	Tucson	Pima	68395	0.149	50	6	1
	34608	8	10	0.8	1	2.7e-05	Florida	Spring Hill	Hernando	58194	0.125	61	8	1
	11590	7	9	0.778	0	0	New York	Westbury	Nassau	133349	0.054	22	5	1
	98683	5	7	0.714	1	3.2e-05	Washington	Vancouver	Clark	80946	0.089	20	4	1
	34205	7	10	0.7	1	3.2e-05	Florida	Bradenton	Manatee	48859	0.102	61	7	2
	32159	7	10	0.7	13	0.000432	Florida	Lady Lake	Lake	55244	0.097	74	9	1
	32778	11	16	0.688	7	0.000288	Florida	Tavares	Lake	57071	0.097	62	7	1
	77339	4	6	0.667	10	0.000228	Texas	Kingwood	Harris	81274	0.158	49	3	1
	73117	4	6	0.667	5	0.000843	Oklahoma	Oklahoma City	Canadian	22152	0.08	100	10	1
	7046	4	6	0.667	2	0.000445	New Jersey	Mountain Lakes	Morris	250000	0.05	7	1	1
	6762	6	9	0.667	1	0.00013	Connecticut	Middlebury	New Haven	135114	0.05	25	3	2
	43201	4	6	0.667	0	0	Ohio	Columbus	Delaware	43204	0.045	25	1	1
	37055	10	15	0.667	4	0.000142	Tennessee	Dickson	Dickson	65016	0.109	70	5	1
	34997	4	6	0.667	1	2.2e-05	Florida	Stuart	Martin	72963	0.105	44	5	2
	33624	6	9	0.667	0	0	Florida	Tampa	Hillsborough	81241	0.137	52	4	1
	33511	8	12	0.667	8	0.000136	Florida	Brandon	Hillsborough	70696	0.137	53	5	1
	27804	4	6	0.667	10	0.000337	North Carolina	Rocky Mount	Edgecombe	54604	0.22	56	5	3
	92705	15	23	0.652	3	6.4e-05	California	Santa Ana	Orange	125059	0.097	6	3	1
	33761	9	14	0.643	8	0.000431	Florida	Clearwater	Pinellas	66438	0.115	86	10	1
	60487	7	11	0.636	13	0.000496	Illinois	Tinley Park	Cook	129129	0.134	33	3	1
	99503	15	24	0.625	0	0	Alaska	Anchorage	Anchorage Municipality	72958	0.096	41	5	7
	77027	5	8	0.625	0	0	Texas	Houston	Harris	103627	0.158	26	1	1
	34237	5	8	0.625	2	0.000112	Florida	Sarasota	Sarasota	61556	0.081	66	7	2
	19118	5	8	0.625	5	0.000472	Pennsylvania	Philadelphia	Philadelphia	100386	0.227	13	1	1
	11355	5	8	0.625	21	0.000264	New York	Flushing	Queens	52658	0.117	6	7	1
	10035	5	8	0.625	8	0.000207	New York	Manhattan	New York	36989	0.158	5	2	1
	95124	8	13	0.615	1	1.9e-05	California	San Jose	Santa Clara	178058	0.069	2	2	1
	60160	8	13	0.615	4	0.000159	Illinois	Melrose Park	Cook	64400	0.134	58	5	1
	3801	8	13	0.615	7	0.000303	New Hampshire	Portsmouth	Rockingham	100839	0.048	8	1	1
	8648	14	23	0.609	1	3.2e-05	New Jersey	Lawrence Township	Mercer	119151	0.112	25	5	2
	92882	6	10	0.6	3	4.3e-05	California	Corona	Riverside	101185	0.114	28	8	1
	60477	6	10	0.6	0	0	Illinois	Tinley Park	Cook	90712	0.134	38	3	1
	33914	6	10	0.6	8	0.000185	Florida	Cape Coral	Lee	72662	0.117	34	2	2
	17011	6	10	0.6	14	0.00036	Pennsylvania	Camp Hill	Cumberland	85573	0.077	52	4	2
	10304	6	10	0.6	2	4.5e-05	New York	Staten Island	Richmond	69479	0.104	25	6	1
	6052	10	17	0.588	14	0.001706	Connecticut	New Britain	Hartford	72917	0.14	67	9	1
	35209	24	41	0.585	13	0.000435	Alabama	Birmingham	Jefferson	74742	0.159	41	1	1
	37129	7	12	0.583	4	6.6e-05	Tennessee	Murfreesboro	Rutherford	84076	0.098	49	2	1
	33426	14	24	0.583	13	0.000547	Florida	Boynton Beach	Palm Beach	74073	0.114	46	5	1
	33179	7	12	0.583	0	0	Florida	Miami	Miami-Dade	59920	0.153	88	5	1
	2915	7	12	0.583	0	0	Rhode Island	Riverside	Providence	82546	0.136	46	7	1
	85206	8	14	0.571	5	0.000137	Arizona	Mesa	Maricopa	64665	0.115	39	5	1
	80920	4	7	0.571	5	0.000129	Colorado	Colorado Springs	El Paso	109098	0.092	27	5	2
	77521	4	7	0.571	8	0.000121	Texas	Baytown	Chambers	74948	0.137	62	8	1
	75234	4	7	0.571	0	0	Texas	Dallas	Collin	85105	0.063	48	4	1
	43230	4	7	0.571	3	5.2e-05	Ohio	Columbus	Delaware	87190	0.045	52	3	1
	30117	8	14	0.571	6	0.000162	Georgia	Carrollton	Carroll	54276	0.169	62	6	1
	18102	4	7	0.571	3	5.8e-05	Pennsylvania	Allentown	Lehigh	41390	0.119	79	9	2
	97223	9	16	0.562	5	0.0001	Oregon	Portland	Clackamas	104463	0.076	32	3	1
	78404	9	16	0.562	7	0.000471	Texas	Corpus Christi	Aransas	56488	0.179	97	10	2
	43221	18	32	0.562	11	0.000313	Ohio	Columbus	Delaware	110490	0.045	33	1	1
	78405	10	18	0.556	0	0	Texas	Corpus Christi	Aransas	34063	0.179	100	10	2
	76086	5	9	0.556	11	0.0005	Texas	Weatherford	Parker	65707	0.079	63	6	1
	75093	15	27	0.556	9	0.000191	Texas	Plano	Collin	121360	0.063	4	1	1
	75071	5	9	0.556	6	9.1e-05	Texas	Mckinney	Collin	124763	0.063	18	1	1
	33410	5	9	0.556	6	0.000165	Florida	Palm Beach Gardens	Palm Beach	93643	0.114	34	3	1
	23456	10	18	0.556	5	8.3e-05	Virginia	Virginia Beach	Virginia Beach	125116	0.08	10	3	1
	18045	15	27	0.556	26	0.000879	Pennsylvania	Easton	Northampton	104285	0.092	45	3	2
	14225	5	9	0.556	5	0.000147	New York	Buffalo	Erie	61630	0.138	78	9	1
	23462	21	38	0.553	1	1.5e-05	Virginia	Virginia Beach	Virginia Beach	69375	0.08	49	6	1
	37209	24	44	0.545	2	5.2e-05	Tennessee	Nashville	Davidson	68898	0.143	11	1	1
	13126	6	11	0.545	1	2.8e-05	New York	Oswego	Oswego	60475	0.171	62	10	2
	80211	25	46	0.543	0	0	Colorado	Denver	Denver	110194	0.117	16	3	1
	21202	34	63	0.54	10	0.000497	Maryland	Baltimore	Baltimore City	59098	0.196	43	7	1
	83687	14	26	0.538	11	0.000297	Idaho	Nampa	Canyon	66730	0.102	48	6	2
	75708	7	13	0.538	5	0.000492	Texas	Tyler	Smith	79864	0.126	84	8	3
	34292	8	15	0.533	0	0	Florida	Venice	Sarasota	80824	0.081	29	3	2
	33328	8	15	0.533	2	6.8e-05	Florida	Fort Lauderdale	Broward	120195	0.124	26	1	1
	92501	17	32	0.531	7	0.000316	California	Riverside	Riverside	78750	0.114	34	8	1
	67226	9	17	0.529	5	0.00023	Kansas	Wichita	Sedgwick	85930	0.137	75	3	2
	12065	9	17	0.529	6	0.000135	New York	Clifton Park	Saratoga	112512	0.066	41	7	2
	90017	22	42	0.524	1	3.5e-05	California	Los Angeles	Los Angeles	46626	0.137	14	5	1
	23320	13	25	0.52	12	0.000194	Virginia	Chesapeake	Chesapeake	81963	0.076	46	5	1
	6489	14	27	0.519	1	3e-05	Connecticut	Southington	Hartford	121585	0.04	38	5	1
	19090	14	27	0.519	12	0.000606	Pennsylvania	Willow Grove	Montgomery	94541	0.063	49	4	1
	39202	31	60	0.517	10	0.001494	Mississippi	Jackson	Hinds	36359	0.21	92	7	2
	27262	15	29	0.517	6	0.000234	North Carolina	High Point	Davidson	58104	0.139	32	2	2
	92653	19	37	0.514	12	0.000401	California	Laguna Hills	Orange	123490	0.097	7	3	1
	62301	19	37	0.514	7	0.000226	Illinois	Quincy	Adams	50712	0.121	86	9	5
	87401	32	63	0.508	3	6.5e-05	New Mexico	Farmington	San Juan	52654	0.245	89	7	3
	90805	3	6	0.5	8	8.3e-05	California	Long Beach	Los Angeles	64848	0.137	31	7	1
	8816	11	22	0.5	11	0.000224	New Jersey	East Brunswick	Middlesex	138166	0.084	26	5	1
	85202	12	24	0.5	4	0.0001	Arizona	Mesa	Maricopa	61522	0.115	38	9	1
	78613	6	12	0.5	1	1.1e-05	Texas	Cedar Park	Travis	116893	0.113	24	2	1
	72211	7	14	0.5	2	8.4e-05	Arkansas	Little Rock	Pulaski	76503	0.166	59	2	2
	54915	4	8	0.5	12	0.000274	Wisconsin	Appleton	Calumet	81170	0.059	68	7	3
	35601	3	6	0.5	5	0.000144	Alabama	Decatur	Morgan	46276	0.137	68	4	3
	35223	4	8	0.5	0	0	Alabama	Birmingham	Jefferson	151550	0.159	2	1	1
	34285	6	12	0.5	15	0.000798	Florida	Venice	Sarasota	61531	0.081	21	2	2
	34223	4	8	0.5	1	5.2e-05	Florida	Englewood	Charlotte	66268	0.105	21	2	2
	33980	9	18	0.5	7	0.000536	Florida	Punta Gorda	Charlotte	58919	0.105	71	8	3
	33880	4	8	0.5	0	0	Florida	Winter Haven	Polk	53569	0.148	90	10	2
	33542	3	6	0.5	1	4.1e-05	Florida	Zephyrhills	Pasco	45099	0.118	84	10	1
	27701	3	6	0.5	0	0	North Carolina	Durham	Durham	61475	0.123	21	1	2
	23235	23	46	0.5	31	0.000949	Virginia	Richmond	Richmond	88767	0.075	42	5	1
	22482	3	6	0.5	0	0	Virginia	Kilmarnock	Lancaster	47317	0.14	50	6	9
	22304	4	8	0.5	11	0.000221	Virginia	Alexandria	Alexandria	98238	0.088	33	5	1
	17602	7	14	0.5	20	0.000399	Pennsylvania	Lancaster	Lancaster	69416	0.082	47	4	2
	11795	4	8	0.5	5	0.000195	New York	West Islip	Suffolk	161533	0.065	13	4	1
	92078	21	43	0.488	1	1.9e-05	California	San Marcos	San Diego	107894	0.106	46	10	1
	90502	14	29	0.483	0	0	California	Torrance	Los Angeles	95528	0.137	16	6	1
	31792	12	25	0.48	15	0.000652	Georgia	Thomasville	Thomas	46414	0.187	73	7	4
	89014	10	21	0.476	0	0	Nevada	Henderson	Clark	69848	0.134	35	5	1
	85710	19	40	0.475	2	3.8e-05	Arizona	Tucson	Pima	52299	0.149	50	8	1
	95814	9	19	0.474	4	0.000327	California	Sacramento	Sacramento	44537	0.131	31	8	1
	95008	9	19	0.474	5	0.000103	California	Campbell	Santa Clara	139688	0.069	2	2	1
	34102	9	19	0.474	17	0.001579	Florida	Naples	Collier	111742	0.104	1	1	2
	30341	36	76	0.474	0	0	Georgia	Atlanta	DeKalb	75104	0.134	52	1	1
	8003	17	36	0.472	9	0.000286	New Jersey	Cherry Hill	Camden	145590	0.124	32	6	1
	92373	8	17	0.471	16	0.000471	California	Redlands	San Bernardino	93886	0.138	27	8	1
	30265	23	49	0.469	19	0.000502	Georgia	Newnan	Coweta	102653	0.083	31	3	1
	10601	22	47	0.468	4	0.000357	New York	White Plains	Westchester	84695	0.085	33	2	1
	90292	7	15	0.467	4	0.000163	California	Marina Del Rey	Los Angeles	136854	0.137	2	1	1
	85224	40	86	0.465	7	0.000142	Arizona	Chandler	Maricopa	88121	0.115	37	4	1
	60462	13	28	0.464	2	4.9e-05	Illinois	Orland Park	Cook	94689	0.134	43	4	1
	32258	13	28	0.464	4	9.6e-05	Florida	Jacksonville	Duval	95926	0.143	38	3	1
	68516	12	26	0.462	11	0.000235	Nebraska	Lincoln	Lancaster	97394	0.118	27	1	2
	46825	6	13	0.462	7	0.00024	Indiana	Fort Wayne	Allen	67401	0.12	59	4	2
	34667	12	26	0.462	8	0.000268	Florida	Hudson	Pasco	49334	0.118	84	9	1
	27704	6	13	0.462	7	0.000167	North Carolina	Durham	Durham	59237	0.123	70	6	2
	1702	6	13	0.462	0	0	Massachusetts	Framingham	Middlesex	76636	0.074	20	8	1
	30318	35	76	0.461	6	0.000101	Georgia	Atlanta	DeKalb	69640	0.134	82	1	1
	75067	11	24	0.458	0	0	Texas	Lewisville	Dallas	75224	0.14	48	4	1
	29316	22	48	0.458	2	6.6e-05	South Carolina	Boiling Springs	Spartanburg	75933	0.144	68	4	2
	37211	16	35	0.457	2	2.7e-05	Tennessee	Nashville	Davidson	64856	0.143	39	2	1
	93611	10	22	0.455	5	0.000107	California	Clovis	Fresno	113672	0.195	14	8	1
	92627	5	11	0.455	0	0	California	Costa Mesa	Orange	105647	0.097	15	6	1
	8873	5	11	0.455	3	5.4e-05	New Jersey	Somerset	Somerset	110396	0.053	16	3	1
	78596	5	11	0.455	1	2.7e-05	Texas	Weslaco	Hidalgo	53097	0.277	83	10	2
	37160	5	11	0.455	3	8.3e-05	Tennessee	Shelbyville	Bedford	56400	0.124	69	6	4
	34461	10	22	0.455	2	0.000161	Florida	Lecanto	Citrus	55170	0.15	59	8	3
	33710	5	11	0.455	2	5.9e-05	Florida	Saint Petersburg	Pinellas	72029	0.115	49	6	1
	33414	5	11	0.455	5	8.5e-05	Florida	Wellington	Palm Beach	103525	0.114	11	1	1
	29607	45	99	0.455	5	0.000115	South Carolina	Greenville	Greenville	65712	0.109	53	3	2
	24060	10	22	0.455	0	0	Virginia	Blacksburg	Montgomery	57270	0.249	30	5	3
	22060	5	11	0.455	0	0	Virginia	Fort Belvoir	Fairfax	97473	0.06	46	6	1
	17601	5	11	0.455	73	0.0013	Pennsylvania	Lancaster	Lancaster	93194	0.082	37	2	2
	33324	42	93	0.452	19	0.00038	Florida	Fort Lauderdale	Broward	80348	0.124	35	3	1
	23114	14	31	0.452	3	0.000139	Virginia	Midlothian	Chesterfield	105730	0.067	29	3	1
	99504	18	40	0.45	2	4.9e-05	Alaska	Anchorage	Anchorage Municipality	80267	0.096	43	5	2
	79915	18	40	0.45	47	0.001279	Texas	El Paso	El Paso	35278	0.195	94	10	2
	28144	9	20	0.45	4	0.000148	North Carolina	Salisbury	Rowan	50938	0.164	66	9	1
	47130	22	49	0.449	16	0.000329	Indiana	Jeffersonville	Clark	66259	0.097	63	4	1
	33442	31	69	0.449	4	0.000125	Florida	Deerfield Beach	Broward	51778	0.124	96	10	1
	63130	13	29	0.448	0	0	Missouri	Saint Louis	St. Louis	73079	0.202	24	1	1
	37167	13	29	0.448	3	4.8e-05	Tennessee	Smyrna	Rutherford	76446	0.098	57	4	1
	85234	58	130	0.446	46	0.00093	Arizona	Gilbert	Maricopa	110735	0.115	24	3	1
	94503	4	9	0.444	0	0	California	American Canyon	Napa	122500	0.079	11	5	3
	84025	8	18	0.444	1	4.1e-05	Utah	Farmington	Davis	115278	0.06	15	2	2
	37090	4	9	0.444	1	5.9e-05	Tennessee	Lebanon	Wilson	74028	0.083	51	2	1
	28277	4	9	0.444	8	0.000113	North Carolina	Charlotte	Mecklenburg	117369	0.105	22	1	1
	28211	4	9	0.444	2	6.2e-05	North Carolina	Charlotte	Mecklenburg	119805	0.105	3	1	1
	20176	8	18	0.444	22	0.000434	Virginia	Leesburg	Loudoun	156077	0.038	8	1	1
	20155	8	18	0.444	3	8.1e-05	Virginia	Gainesville	Prince William	147295	0.06	11	2	1
	11366	4	9	0.444	7	0.000512	New York	Fresh Meadows	Queens	114881	0.117	8	2	1
	80206	11	25	0.44	5	0.000201	Colorado	Denver	Denver	101069	0.117	8	1	1
	33705	85	193	0.44	11	0.000401	Florida	Saint Petersburg	Pinellas	68821	0.115	44	5	1
	32701	11	25	0.44	7	0.000285	Florida	Altamonte Springs	Seminole	61404	0.096	65	6	1
	85251	7	16	0.438	8	0.000197	Arizona	Scottsdale	Maricopa	86201	0.115	18	2	1
	81505	7	16	0.438	2	0.000172	Colorado	Grand Junction	Mesa	82731	0.115	40	8	3
	77090	28	64	0.438	7	0.000172	Texas	Houston	Harris	49438	0.158	64	6	1
	77070	7	16	0.438	13	0.000223	Texas	Houston	Harris	73579	0.158	45	4	1
	7109	7	16	0.438	8	0.000211	New Jersey	Belleville	Essex	85374	0.15	30	6	1
	43202	7	16	0.438	0	0	Ohio	Columbus	Delaware	65113	0.045	35	1	1
	37207	14	32	0.438	5	0.000125	Tennessee	Nashville	Davidson	59973	0.143	34	2	1
	21740	7	16	0.438	1	1.6e-05	Maryland	Hagerstown	Washington	57150	0.123	63	9	2
	12206	41	94	0.436	5	0.000338	New York	Albany	Albany	33136	0.125	71	9	2
	98597	20	46	0.435	0	0	Washington	Yelm	Thurston	88965	0.093	35	7	2
	76712	27	62	0.435	12	0.000417	Texas	Woodway	McLennan	91862	0.179	64	4	2
	75063	10	23	0.435	9	0.000202	Texas	Irving	Dallas	106909	0.14	15	1	1
	57201	10	23	0.435	5	0.000191	South Dakota	Watertown	Codington	65761	0.11	78	8	5
	21093	10	23	0.435	9	0.000231	Maryland	Lutherville Timonium	Baltimore	120947	0.102	21	2	1
	97477	33	76	0.434	2	5.2e-05	Oregon	Springfield	Lane	58621	0.161	48	9	2
	45212	13	30	0.433	4	0.000187	Ohio	Cincinnati	Hamilton	58180	0.149	81	7	1
	81501	35	81	0.432	24	0.001	Colorado	Grand Junction	Mesa	45332	0.115	55	9	3
	33905	19	44	0.432	8	0.000204	Florida	Fort Myers	Lee	68335	0.117	35	9	2
	7645	28	65	0.431	4	0.000475	New Jersey	Montvale	Bergen	175179	0.068	13	2	1
	34761	22	51	0.431	1	2.2e-05	Florida	Ocoee	Orange	86016	0.135	73	9	1
	98373	3	7	0.429	3	0.0001	Washington	Puyallup	Pierce	93201	0.087	46	5	1
	93701	3	7	0.429	0	0	California	Fresno	Fresno	30211	0.195	72	10	1
	92025	9	21	0.429	1	2e-05	California	Escondido	San Diego	66894	0.106	32	9	1
	90210	3	7	0.429	0	0	California	Beverly Hills	Los Angeles	172285	0.137	1	1	1
	85718	3	7	0.429	3	0.000111	Arizona	Tucson	Pima	107142	0.149	10	1	1
	76051	6	14	0.429	8	0.000159	Texas	Grapevine	Dallas	106726	0.14	33	2	1
	65101	6	14	0.429	0	0	Missouri	Jefferson City	Callaway	68657	0.095	42	2	3
	63106	3	7	0.429	0	0	Missouri	Saint Louis	St. Louis	22263	0.202	91	7	1
	6062	6	14	0.429	1	5.7e-05	Connecticut	Plainville	Hartford	78867	0.07	61	8	1
	40353	9	21	0.429	1	4.5e-05	Kentucky	Mount Sterling	Montgomery	54757	0.164	91	9	6
	33461	9	21	0.429	3	6.2e-05	Florida	Lake Worth	Palm Beach	57762	0.114	52	6	1
	33065	9	21	0.429	5	8.3e-05	Florida	Coral Springs	Broward	65145	0.124	27	4	1
	31406	3	7	0.429	0	0	Georgia	Savannah	Chatham	62698	0.14	82	8	2
	30909	3	7	0.429	13	0.000297	Georgia	Augusta	Richmond	64647	0.207	74	7	2
	2780	3	7	0.429	1	1.9e-05	Massachusetts	Taunton	Bristol	68948	0.111	28	7	1
	18925	3	7	0.429	0	0	Pennsylvania	Furlong	Bucks	206098	0.056	10	1	1
	1890	9	21	0.429	0	0	Massachusetts	Winchester	Middlesex	208531	0.074	2	1	1
	15063	3	7	0.429	4	0.000379	Pennsylvania	Monongahela	Washington	60816	0.095	96	10	1
	80528	41	96	0.427	4	0.000166	Colorado	Fort Collins	Larimer	120109	0.114	19	4	2
	78503	31	73	0.425	13	0.000596	Texas	Mcallen	Hidalgo	44879	0.277	38	10	2
	37076	14	33	0.424	6	0.000158	Tennessee	Hermitage	Davidson	68894	0.143	54	4	1
	30214	14	33	0.424	14	0.000445	Georgia	Fayetteville	Fayette	84020	0.053	55	4	1
	29732	14	33	0.424	7	0.000122	South Carolina	Rock Hill	York	77601	0.084	48	3	1
	19124	14	33	0.424	3	4.1e-05	Pennsylvania	Philadelphia	Philadelphia	44683	0.227	98	10	1
	98005	11	26	0.423	0	0	Washington	Bellevue	King	151297	0.084	3	1	1
	78411	22	52	0.423	5	0.000213	Texas	Corpus Christi	Aransas	58667	0.179	77	8	2
	77598	22	52	0.423	11	0.000413	Texas	Webster	Harris	56551	0.158	56	5	1
	34471	22	52	0.423	12	0.000451	Florida	Ocala	Marion	56382	0.144	27	9	2
	19004	19	45	0.422	2	0.000201	Pennsylvania	Bala Cynwyd	Montgomery	135662	0.063	7	1	1
	97756	8	19	0.421	1	2.3e-05	Oregon	Redmond	Deschutes	77525	0.091	34	6	3
	91801	16	38	0.421	2	3.8e-05	California	Alhambra	Los Angeles	81580	0.137	14	5	1
	60451	24	57	0.421	8	0.000213	Illinois	New Lenox	Will	128316	0.067	35	3	1
	52246	8	19	0.421	0	0	Iowa	Iowa City	Johnson	51627	0.169	45	1	3
	36526	8	19	0.421	7	0.000202	Alabama	Daphne	Baldwin	82573	0.102	27	1	3
	77702	21	50	0.42	7	0.002165	Texas	Beaumont	Jefferson	61042	0.182	90	9	2
	32763	21	50	0.42	12	0.000483	Florida	Orange City	Volusia	61447	0.122	66	7	2
	90603	44	105	0.419	0	0	California	Whittier	Los Angeles	117324	0.137	12	5	1
	10469	18	43	0.419	9	0.000125	New York	Bronx	Bronx	76731	0.269	14	5	1
	94086	23	55	0.418	1	2e-05	California	Sunnyvale	Santa Clara	171265	0.069	1	1	1
	11553	33	79	0.418	3	0.000108	New York	Uniondale	Nassau	102066	0.054	25	6	1
	91307	5	12	0.417	4	0.000158	California	West Hills	Los Angeles	130877	0.137	5	3	1
	77479	25	60	0.417	38	0.000415	Texas	Sugar Land	Fort Bend	154658	0.069	16	1	1
	72762	15	36	0.417	9	0.000201	Arkansas	Springdale	Benton	76739	0.079	35	1	2
	38834	10	24	0.417	4	0.000145	Mississippi	Corinth	Alcorn	48031	0.171	93	7	7
	28721	5	12	0.417	3	0.000285	North Carolina	Clyde	Haywood	60479	0.121	71	7	4
	20817	91	218	0.417	7	0.000185	Maryland	Bethesda	Montgomery	231292	0.072	2	1	1
	20770	10	24	0.417	5	0.000176	Maryland	Greenbelt	Prince George's	80876	0.096	31	9	1
	17042	5	12	0.417	2	5.1e-05	Pennsylvania	Lebanon	Lebanon	72366	0.109	88	9	3
	79902	17	41	0.415	5	0.000262	Texas	El Paso	El Paso	39414	0.195	79	9	2
	29572	49	118	0.415	9	0.000787	South Carolina	Myrtle Beach	Horry	67594	0.131	43	2	2
	76177	12	29	0.414	3	0.000137	Texas	Fort Worth	Denton	102719	0.074	40	3	1
	47630	12	29	0.414	23	0.000593	Indiana	Newburgh	Warrick	97764	0.061	43	2	2
	29926	12	29	0.414	6	0.000236	South Carolina	Hilton Head Island	Beaufort	95090	0.104	19	1	3
	63129	26	63	0.413	64	0.001233	Missouri	Saint Louis	St. Louis	90397	0.202	46	2	1
	89103	7	17	0.412	1	1.9e-05	Nevada	Las Vegas	Clark	46139	0.134	20	10	1
	78731	56	136	0.412	2	7.6e-05	Texas	Austin	Bastrop	98555	0.119	11	1	1
	78723	21	51	0.412	5	0.000135	Texas	Austin	Bastrop	81986	0.119	37	2	1
	78130	7	17	0.412	3	3.3e-05	Texas	New Braunfels	Comal	82896	0.061	35	4	1
	92108	30	73	0.411	3	0.000124	California	San Diego	San Diego	97705	0.106	19	8	1
	75601	23	56	0.411	6	0.000388	Texas	Longview	Gregg	60634	0.165	93	9	2
	19803	30	73	0.411	2	9.3e-05	Delaware	Wilmington	New Castle	122853	0.105	39	4	1
	60099	25	61	0.41	16	0.000508	Illinois	Zion	Lake	65021	0.078	77	8	1
	94117	9	22	0.409	5	0.000127	California	San Francisco	San Francisco	190444	0.105	2	1	1
	84009	9	22	0.409	0	0	Utah	South Jordan	Salt Lake	123152	0.081	15	2	1
	3063	9	22	0.409	5	0.000314	New Hampshire	Nashua	Hillsborough	103466	0.069	30	5	2
	94611	71	174	0.408	13	0.000327	California	Oakland	Alameda	163837	0.092	2	1	1
	85364	11	27	0.407	7	9.7e-05	Arizona	Yuma	Yuma	53877	0.175	75	9	3
	33321	11	27	0.407	5	9.9e-05	Florida	Fort Lauderdale	Broward	60113	0.124	44	5	1
	24153	24	59	0.407	5	0.00013	Virginia	Salem	Salem	73136	0.096	75	9	2
	22903	24	59	0.407	5	0.000122	Virginia	Charlottesville	Albemarle	66344	0.071	9	2	3
	90706	28	69	0.406	18	0.00023	California	Bellflower	Los Angeles	75379	0.137	13	5	1
	37066	13	32	0.406	4	6.7e-05	Tennessee	Gallatin	Sumner	73381	0.094	57	4	1
	97420	34	84	0.405	10	0.000355	Oregon	Coos Bay	Coos	59111	0.161	56	9	5
	79761	15	37	0.405	0	0	Texas	Odessa	Ector	66593	0.158	93	6	3
	1608	15	37	0.405	8	0.001575	Massachusetts	Worcester	Worcester	41319	0.1	79	10	2
	98520	21	52	0.404	4	0.00016	Washington	Aberdeen	Grays Harbor	56600	0.149	68	10	4
	93401	19	47	0.404	1	3.5e-05	California	San Luis Obispo	San Luis Obispo	89962	0.126	10	4	2
	76210	21	52	0.404	1	2.2e-05	Texas	Denton	Denton	102036	0.074	36	3	1
	93454	44	110	0.4	3	7.3e-05	California	Santa Maria	Santa Barbara	80438	0.135	32	8	2
	90045	4	10	0.4	0	0	California	Los Angeles	Los Angeles	125692	0.137	2	2	1
	87124	4	10	0.4	10	0.000175	New Mexico	Rio Rancho	Bernalillo	72986	0.164	53	3	2
	83201	4	10	0.4	5	0.000128	Idaho	Pocatello	Bannock	60757	0.125	81	10	3
	78212	6	15	0.4	5	0.000186	Texas	San Antonio	Bexar	58029	0.152	56	5	1
	7728	8	20	0.4	3	5.3e-05	New Jersey	Freehold	Monmouth	104417	0.064	43	8	1
	73142	8	20	0.4	21	0.001277	Oklahoma	Oklahoma City	Canadian	84224	0.08	33	1	1
	69101	14	35	0.4	5	0.000178	Nebraska	North Platte	Lincoln	60724	0.11	90	10	5
	60585	6	15	0.4	2	8.1e-05	Illinois	Plainfield	Kendall	153026	0.047	17	1	1
	43026	4	10	0.4	5	7.7e-05	Ohio	Hilliard	Franklin	104436	0.145	41	2	1
	3867	4	10	0.4	0	0	New Hampshire	Rochester	Strafford	74194	0.091	52	7	1
	37023	22	55	0.4	0	0	Tennessee	Big Rock	Stewart	72768	0.115	69	6	2
	34748	4	10	0.4	1	2.3e-05	Florida	Leesburg	Lake	50953	0.097	89	10	1
	34209	6	15	0.4	1	2.9e-05	Florida	Bradenton	Manatee	75739	0.102	26	2	2
	34119	4	10	0.4	6	0.000182	Florida	Naples	Collier	105263	0.104	15	1	2
	33709	4	10	0.4	4	0.000166	Florida	Saint Petersburg	Pinellas	48049	0.115	67	9	1
	32250	8	20	0.4	0	0	Florida	Jacksonville Beach	Duval	104943	0.143	23	2	1
	24382	6	15	0.4	0	0	Virginia	Wytheville	Wythe	48521	0.172	70	9	6
	24201	8	20	0.4	6	0.000377	Virginia	Bristol	Bristol	43599	0.17	88	10	2
	13421	6	15	0.4	7	0.000544	New York	Oneida	Madison	60459	0.095	89	10	2
	98584	19	48	0.396	2	5.2e-05	Washington	Shelton	Mason	69489	0.129	60	10	4
	97216	19	48	0.396	4	0.000229	Oregon	Portland	Clackamas	67154	0.076	35	6	1
	93636	21	53	0.396	0	0	California	Madera	Madera	119375	0.201	17	8	1
	72202	21	53	0.396	13	0.001355	Arkansas	Little Rock	Pulaski	46162	0.166	92	8	2
	45459	36	91	0.396	5	0.000175	Ohio	Dayton	Greene	88282	0.106	75	2	2
	38671	21	53	0.396	27	0.000724	Mississippi	Southaven	DeSoto	58854	0.098	79	4	1
	97914	15	38	0.395	2	0.000101	Oregon	Ontario	Malheur	45110	0.189	83	10	6
	95819	17	43	0.395	3	0.000151	California	Sacramento	Sacramento	124916	0.131	8	4	1
	92806	15	38	0.395	28	0.000684	California	Anaheim	Orange	90512	0.097	8	4	1
	7932	15	38	0.395	0	0	New Jersey	Florham Park	Morris	140602	0.05	8	1	1
	75460	17	43	0.395	5	0.000208	Texas	Paris	Lamar	43884	0.16	95	10	5
	29414	47	119	0.395	17	0.000385	South Carolina	Charleston	Berkeley	85434	0.109	47	2	2
	85016	63	160	0.394	15	0.000405	Arizona	Phoenix	Maricopa	80315	0.115	28	3	1
	78665	13	33	0.394	7	0.000114	Texas	Round Rock	Travis	113365	0.113	38	3	1
	44130	26	66	0.394	7	0.000138	Ohio	Cleveland	Cuyahoga	65619	0.165	57	5	1
	21229	41	104	0.394	4	9e-05	Maryland	Baltimore	Baltimore City	52692	0.196	89	10	1
	95119	46	117	0.393	5	0.000478	California	San Jose	Santa Clara	151500	0.069	3	2	1
	90277	35	89	0.393	3	8.3e-05	California	Redondo Beach	Los Angeles	120008	0.137	5	3	1
	45365	11	28	0.393	1	3.4e-05	Ohio	Sidney	Shelby	69951	0.109	94	9	4
	21044	22	56	0.393	23	0.00051	Maryland	Columbia	Howard	123658	0.054	15	3	1
	94596	49	125	0.392	9	0.000378	California	Walnut Creek	Contra Costa	135422	0.083	21	7	1
	10022	20	51	0.392	8	0.000238	New York	Manhattan	New York	161236	0.158	1	1	1
	71106	9	23	0.391	0	0	Louisiana	Shreveport	Bossier Parish	68085	0.167	99	10	2
	37087	9	23	0.391	8	0.000151	Tennessee	Lebanon	Wilson	74665	0.083	33	2	1
	32256	45	115	0.391	13	0.000252	Florida	Jacksonville	Duval	69895	0.143	72	8	1
	27518	18	46	0.391	7	0.000366	North Carolina	Cary	Chatham	117647	0.104	23	1	1
	23601	25	64	0.391	9	0.00034	Virginia	Newport News	Newport News	65299	0.147	72	9	1
	97015	41	105	0.39	33	0.001375	Oregon	Clackamas	Clackamas	82232	0.076	32	6	1
	4412	23	59	0.39	8	0.00083	Maine	Brewer	Penobscot	55870	0.134	50	4	3
	11725	80	205	0.39	6	0.000209	New York	Commack	Suffolk	168786	0.065	13	4	1
	95670	7	18	0.389	4	6.7e-05	California	Rancho Cordova	Sacramento	86905	0.131	34	9	1
	91750	21	54	0.389	0	0	California	La Verne	Los Angeles	103774	0.137	17	6	1
	7666	7	18	0.389	7	0.000169	New Jersey	Teaneck	Bergen	130080	0.068	17	3	1
	55792	7	18	0.389	0	0	Minnesota	Virginia	St. Louis	52220	0.137	98	10	2
	43551	7	18	0.389	7	0.000163	Ohio	Perrysburg	Wood	91007	0.129	56	2	2
	43302	14	36	0.389	7	0.000127	Ohio	Marion	Marion	51210	0.161	98	10	4
	34613	7	18	0.389	9	0.000498	Florida	Brooksville	Hernando	53544	0.125	55	10	1
	92708	52	134	0.388	10	0.000176	California	Fountain Valley	Orange	108860	0.097	6	3	1
	85054	66	170	0.388	25	0.002978	Arizona	Phoenix	Maricopa	85656	0.115	48	6	1
	78041	12	31	0.387	2	4.2e-05	Texas	Laredo	Webb	61696	0.214	32	9	2
	6106	29	75	0.387	11	0.000286	Connecticut	Hartford	Hartford	42820	0.27	82	10	1
	1923	12	31	0.387	10	0.000361	Massachusetts	Danvers	Essex	116636	0.097	17	4	1
	80204	39	101	0.386	5	0.000145	Colorado	Denver	Denver	74993	0.117	14	3	1
	41701	17	44	0.386	6	0.000364	Kentucky	Hazard	Perry	43307	0.238	95	9	7
	98107	25	65	0.385	0	0	Washington	Seattle	King	131559	0.084	4	1	1
	86401	5	13	0.385	0	0	Arizona	Kingman	Mohave	56752	0.16	76	9	3
	8540	5	13	0.385	2	4.1e-05	New Jersey	Princeton	Mercer	161018	0.112	3	1	2
	70065	10	26	0.385	3	6e-05	Louisiana	Kenner	Jefferson Parish	63379	0.155	70	2	1
	44622	5	13	0.385	1	5.4e-05	Ohio	Dover	Tuscarawas	69250	0.125	70	5	4
	32827	15	39	0.385	4	0.000223	Florida	Orlando	Orange	111725	0.135	13	1	1
	15146	15	39	0.385	35	0.001226	Pennsylvania	Monroeville	Allegheny	80727	0.111	71	7	1
	93105	43	112	0.384	2	7.6e-05	California	Santa Barbara	Santa Barbara	130325	0.135	5	2	2
	75231	63	164	0.384	31	0.000792	Texas	Dallas	Collin	50603	0.063	49	5	1
	90505	18	47	0.383	9	0.000249	California	Torrance	Los Angeles	108857	0.137	3	2	1
	7631	18	47	0.383	7	0.00024	New Jersey	Englewood	Bergen	93134	0.068	29	5	1
	30060	98	256	0.383	49	0.001252	Georgia	Marietta	Cobb	58782	0.083	65	2	1
	27834	41	107	0.383	15	0.000275	North Carolina	Greenville	Pitt	44515	0.2	90	9	3
	55902	13	34	0.382	6	0.00023	Minnesota	Rochester	Olmsted	107017	0.079	9	1	3
	90813	40	105	0.381	2	3.7e-05	California	Long Beach	Los Angeles	48535	0.137	24	8	1
	85704	48	126	0.381	25	0.000723	Arizona	Tucson	Pima	73268	0.149	23	4	1
	85284	8	21	0.381	5	0.000261	Arizona	Tempe	Maricopa	147500	0.115	17	1	1
	79905	8	21	0.381	7	0.000316	Texas	El Paso	El Paso	24618	0.195	96	10	2
	77024	53	139	0.381	12	0.000322	Texas	Houston	Harris	132710	0.158	1	1	1
	32177	8	21	0.381	1	3.8e-05	Florida	Palatka	Putnam	45455	0.228	98	10	4
	83619	30	79	0.38	4	0.00049	Idaho	Fruitland	Payette	67648	0.106	51	7	6
	8724	22	58	0.379	15	0.00037	New Jersey	Brick	Ocean	87644	0.105	32	7	1
	77380	33	87	0.379	13	0.000433	Texas	Spring	Harris	82383	0.158	8	1	1
	7652	25	66	0.379	0	0	New Jersey	Paramus	Bergen	136824	0.068	10	2	1
	73505	33	87	0.379	9	0.000189	Oklahoma	Lawton	Comanche	55574	0.166	71	6	3
	68701	11	29	0.379	6	0.000193	Nebraska	Norfolk	Madison	61351	0.122	76	7	5
	68130	92	243	0.379	5	0.000233	Nebraska	Omaha	Douglas	127602	0.11	30	1	2
	59102	81	214	0.379	3	6.2e-05	Montana	Billings	Yellowstone	72044	0.107	50	6	3
	34236	11	29	0.379	18	0.001349	Florida	Sarasota	Sarasota	95231	0.081	3	1	2
	97045	31	82	0.378	2	3.5e-05	Oregon	Oregon City	Clackamas	94337	0.076	32	3	1
	92404	14	37	0.378	8	0.000125	California	San Bernardino	San Bernardino	62318	0.138	41	9	1
	76310	14	37	0.378	3	0.000152	Texas	Wichita Falls	Wichita	79264	0.158	61	5	3
	61114	17	45	0.378	23	0.001532	Illinois	Rockford	Ogle	80930	0.083	55	5	2
	44857	17	45	0.378	0	0	Ohio	Norwalk	Huron	62528	0.11	92	9	4
	33916	51	135	0.378	0	0	Florida	Fort Myers	Lee	46342	0.117	96	10	2
	2860	17	45	0.378	2	4.2e-05	Rhode Island	Pawtucket	Providence	54462	0.136	49	8	1
	2462	14	37	0.378	6	0.004172	Massachusetts	Newton Lower Falls	Middlesex	136375	0.074	1	1	1
	10017	17	45	0.378	0	0	New York	Manhattan	New York	139964	0.158	6	3	1
	98632	26	69	0.377	6	0.000118	Washington	Longview	Cowlitz	61352	0.121	44	9	3
	47802	20	53	0.377	5	0.000152	Indiana	Terre Haute	Vigo	58923	0.2	90	9	3
	19106	29	77	0.377	8	0.000571	Pennsylvania	Philadelphia	Philadelphia	128173	0.227	20	1	1
	12601	29	77	0.377	25	0.000573	New York	Poughkeepsie	Dutchess	59652	0.086	57	8	2
	98201	64	170	0.376	2	6.5e-05	Washington	Everett	Snohomish	71313	0.076	30	7	1
	83686	32	85	0.376	0	0	Idaho	Nampa	Canyon	79157	0.102	32	4	2
	33901	97	258	0.376	12	0.000494	Florida	Fort Myers	Lee	46903	0.117	95	9	2
	92879	21	56	0.375	6	0.000122	California	Corona	Riverside	84500	0.114	15	8	1
	92648	3	8	0.375	0	0	California	Huntington Beach	Orange	116189	0.097	2	1	1
	91706	24	64	0.375	9	0.000124	California	Baldwin Park	Los Angeles	76348	0.137	26	8	1
	89148	45	120	0.375	16	0.000257	Nevada	Las Vegas	Clark	92362	0.134	31	3	1
	8837	3	8	0.375	2	0.000102	New Jersey	Edison	Middlesex	98728	0.084	32	6	1
	8618	3	8	0.375	0	0	New Jersey	Trenton	Mercer	45334	0.112	90	10	2
	8050	3	8	0.375	2	7.4e-05	New Jersey	Manahawkin	Ocean	103030	0.105	37	7	1
	78681	12	32	0.375	10	0.000173	Texas	Round Rock	Travis	123948	0.113	41	3	1
	7731	3	8	0.375	3	7.6e-05	New Jersey	Howell	Monmouth	129501	0.064	20	4	1
	71202	12	32	0.375	0	0	Louisiana	Monroe	Ouachita Parish	27627	0.234	100	10	3
	68506	33	88	0.375	16	0.000565	Nebraska	Lincoln	Lancaster	68588	0.118	66	5	2
	61571	3	8	0.375	0	0	Illinois	Washington	Tazewell	85853	0.087	70	7	2
	60120	3	8	0.375	0	0	Illinois	Elgin	Cook	78360	0.134	56	5	1
	56636	6	16	0.375	0	0	Minnesota	Deer River	Itasca	63942	0.118	94	8	6
	55072	6	16	0.375	0	0	Minnesota	Sandstone	Pine	51474	0.106	91	10	8
	54482	15	40	0.375	6	0.00062	Wisconsin	Stevens Point	Portage	93958	0.104	48	4	4
	40422	3	8	0.375	9	0.000351	Kentucky	Danville	Boyle	55342	0.15	56	3	7
	34135	6	16	0.375	6	0.000131	Florida	Bonita Springs	Lee	81024	0.117	30	3	2
	30121	3	8	0.375	1	3.9e-05	Georgia	Cartersville	Bartow	73200	0.108	41	4	1
	2129	3	8	0.375	0	0	Massachusetts	Charlestown	Suffolk	146815	0.17	4	1	1
	21157	12	32	0.375	4	0.0001	Maryland	Westminster	Carroll	96406	0.051	48	8	1
	20904	3	8	0.375	5	8.8e-05	Maryland	Silver Spring	Montgomery	90926	0.072	20	2	1
	18017	36	96	0.375	11	0.000271	Pennsylvania	Bethlehem	Lehigh	82694	0.119	33	2	2
	13790	12	32	0.375	11	0.000592	New York	Johnson City	Broome	54014	0.191	97	10	3
	13440	3	8	0.375	0	0	New York	Rome	Oneida	62141	0.144	92	10	2
	1104	6	16	0.375	14	0.000619	Massachusetts	Springfield	Hampden	47413	0.158	82	10	2
	97401	43	115	0.374	5	0.000104	Oregon	Eugene	Lane	48256	0.161	33	6	2
	43219	61	163	0.374	9	0.00028	Ohio	Columbus	Delaware	48946	0.045	96	9	1
	23502	85	227	0.374	8	0.0004	Virginia	Norfolk	Norfolk	65421	0.169	55	7	1
	95602	19	51	0.373	0	0	California	Auburn	Placer	96578	0.068	8	7	1
	83301	31	83	0.373	5	8.2e-05	Idaho	Twin Falls	Twin Falls	59443	0.125	74	10	3
	7920	50	134	0.373	6	0.000211	New Jersey	Basking Ridge	Somerset	174754	0.053	4	1	1
	97814	13	35	0.371	2	0.000158	Oregon	Baker City	Baker	55361	0.137	70	10	7
	83617	13	35	0.371	0	0	Idaho	Emmett	Gem	64554	0.118	63	8	2
	60714	73	197	0.371	9	0.000292	Illinois	Niles	Cook	76052	0.134	47	4	1
	35661	13	35	0.371	0	0	Alabama	Muscle Shoals	Colbert	68659	0.159	81	3	3
	98029	34	92	0.37	0	0	Washington	Issaquah	King	156427	0.084	5	1	1
	80113	51	138	0.37	8	0.000351	Colorado	Englewood	Arapahoe	89057	0.08	1	5	1
	46845	60	162	0.37	15	0.000536	Indiana	Fort Wayne	Allen	109494	0.12	30	1	2
	16505	10	27	0.37	4	0.000248	Pennsylvania	Erie	Erie	69884	0.154	72	7	2
	90025	55	149	0.369	2	4.5e-05	California	Los Angeles	Los Angeles	103511	0.137	14	2	1
	38138	76	206	0.369	23	0.000903	Tennessee	Germantown	Shelby	122627	0.181	31	2	1
	92346	7	19	0.368	0	0	California	Highland	San Bernardino	81571	0.138	19	7	1
	55746	7	19	0.368	3	0.000177	Minnesota	Hibbing	St. Louis	53209	0.137	83	10	2
	54806	7	19	0.368	0	0	Wisconsin	Ashland	Ashland	58429	0.166	79	9	7
	53548	7	19	0.368	5	0.000249	Wisconsin	Janesville	Rock	70082	0.099	57	9	3
	4240	14	38	0.368	6	0.00016	Maine	Lewiston	Androscoggin	54317	0.124	72	8	3
	37130	7	19	0.368	1	1.7e-05	Tennessee	Murfreesboro	Rutherford	57425	0.098	74	2	1
	31701	25	68	0.368	23	0.00138	Georgia	Albany	Dougherty	32611	0.264	100	10	3
	92807	11	30	0.367	15	0.000415	California	Anaheim	Orange	133894	0.097	6	3	1
	80111	18	49	0.367	2	6.2e-05	Colorado	Englewood	Arapahoe	131837	0.08	4	1	1
	77384	11	30	0.367	13	0.000566	Texas	Conroe	Montgomery	99884	0.088	18	1	1
	5602	33	90	0.367	2	0.000159	Vermont	Montpelier	Washington	78376	0.099	37	3	4
	31404	58	158	0.367	10	0.000308	Georgia	Savannah	Chatham	45872	0.14	86	9	2
	12534	11	30	0.367	0	0	New York	Hudson	Columbia	72331	0.103	47	7	6
	63017	30	82	0.366	13	0.000305	Missouri	Chesterfield	St. Louis	130604	0.096	17	1	1
	97132	35	96	0.365	3	9.6e-05	Oregon	Newberg	Yamhill	91499	0.113	35	7	1
	95661	69	189	0.365	20	0.000609	California	Roseville	Placer	105789	0.068	13	6	1
	92801	42	115	0.365	1	1.6e-05	California	Anaheim	Orange	76264	0.097	16	6	1
	43617	46	126	0.365	0	0	Ohio	Toledo	Lucas	125372	0.178	43	2	2
	42003	19	52	0.365	8	0.000273	Kentucky	Paducah	McCracken	52342	0.152	98	10	3
	10604	57	156	0.365	17	0.001441	New York	West Harrison	Westchester	111583	0.085	1	1	1
	7748	39	107	0.364	7	0.000249	New Jersey	Middletown	Monmouth	141241	0.064	13	2	1
	63090	12	33	0.364	9	0.000407	Missouri	Washington	Franklin	79373	0.081	45	2	1
	46307	4	11	0.364	9	0.000126	Indiana	Crown Point	Lake	98580	0.147	65	1	1
	42701	8	22	0.364	6	0.000114	Kentucky	Elizabethtown	Hardin	65070	0.115	61	2	3
	35243	12	33	0.364	10	0.000538	Alabama	Birmingham	Jefferson	102163	0.159	35	1	1
	33607	40	110	0.364	15	0.000618	Florida	Tampa	Hillsborough	57581	0.137	58	7	1
	33435	16	44	0.364	4	0.000107	Florida	Boynton Beach	Palm Beach	63691	0.114	75	9	1
	32605	20	55	0.364	10	0.00038	Florida	Gainesville	Alachua	80939	0.202	51	7	2
	29902	4	11	0.364	1	5.9e-05	South Carolina	Beaufort	Beaufort	73228	0.104	49	3	3
	2719	4	11	0.364	3	0.000189	Massachusetts	Fairhaven	Bristol	86676	0.111	33	8	1
	22408	16	44	0.364	3	9.6e-05	Virginia	Fredericksburg	Fredericksburg	109884	0.18	33	5	1
	18104	4	11	0.364	12	0.000259	Pennsylvania	Allentown	Lehigh	83861	0.119	55	2	2
	12010	8	22	0.364	6	0.00022	New York	Amsterdam	Montgomery	55083	0.151	98	10	4
	10027	4	11	0.364	0	0	New York	Manhattan	New York	63125	0.158	28	6	1
	99362	33	91	0.363	4	9.3e-05	Washington	Walla Walla	Walla Walla	63778	0.111	67	10	3
	99362	33	91	0.363	4	9.3e-05	Washington	Walla Walla	Walla Walla	63778	0.111	68	10	3
	99336	70	193	0.363	7	0.000136	Washington	Kennewick	Benton	59688	0.105	49	9	2
	64132	82	226	0.363	14	0.001149	Missouri	Kansas City	Cass	40095	0.07	85	8	1
	37403	49	135	0.363	24	0.003696	Tennessee	Chattanooga	Hamilton	64583	0.123	13	1	2
	94158	54	149	0.362	0	0	California	San Francisco	San Francisco	180208	0.105	1	1	1
	94080	46	127	0.362	6	9.1e-05	California	South San Francisco	San Mateo	126916	0.064	4	2	1
	83605	17	47	0.362	1	2.5e-05	Idaho	Caldwell	Canyon	58952	0.102	56	10	2
	80033	63	174	0.362	2	7.3e-05	Colorado	Wheat Ridge	Jefferson	78670	0.067	16	5	1
	98503	27	75	0.36	8	0.000189	Washington	Lacey	Thurston	78508	0.093	38	8	2
	91325	9	25	0.36	3	8.4e-05	California	Northridge	Los Angeles	83853	0.137	13	5	1
	89048	9	25	0.36	1	4e-05	Nevada	Pahrump	Nye	52690	0.153	43	10	4
	85719	64	178	0.36	35	0.000715	Arizona	Tucson	Pima	39144	0.149	72	9	1
	80401	27	75	0.36	4	9.4e-05	Colorado	Golden	Jefferson	109273	0.067	5	1	1
	44906	9	25	0.36	2	0.000118	Ohio	Mansfield	Richland	48924	0.139	89	8	3
	40741	9	25	0.36	6	0.000247	Kentucky	London	Laurel	53075	0.205	79	6	5
	32308	27	75	0.36	28	0.001211	Florida	Tallahassee	Leon	72383	0.194	30	3	2
	23116	9	25	0.36	1	3e-05	Virginia	Mechanicsville	Hanover	131665	0.052	32	4	1
	95682	23	64	0.359	3	0.000101	California	Shingle Springs	El Dorado	108556	0.086	11	4	1
	92618	23	64	0.359	30	0.000505	California	Irvine	Orange	132843	0.097	7	3	1
	75702	103	287	0.359	2	7.2e-05	Texas	Tyler	Smith	48485	0.126	90	9	3
	94608	19	53	0.358	3	8.8e-05	California	Emeryville	Alameda	114286	0.092	5	3	1
	94577	24	67	0.358	2	4.2e-05	California	San Leandro	Alameda	106695	0.092	21	7	1
	85260	19	53	0.358	6	0.000155	Arizona	Scottsdale	Maricopa	101112	0.115	8	1	1
	54701	54	151	0.358	14	0.000337	Wisconsin	Eau Claire	Chippewa	68841	0.099	65	3	3
	45042	39	109	0.358	0	0	Ohio	Middletown	Butler	63938	0.118	100	10	1
	11501	44	123	0.358	23	0.001073	New York	Mineola	Nassau	130208	0.054	18	5	1
	98664	40	112	0.357	5	0.000214	Washington	Vancouver	Clark	78373	0.089	35	7	1
	94301	30	84	0.357	1	5.8e-05	California	Palo Alto	Santa Clara	217611	0.069	1	1	1
	92505	25	70	0.357	7	0.000133	California	Riverside	Riverside	81217	0.114	14	8	1
	91367	20	56	0.357	8	0.000178	California	Woodland Hills	Los Angeles	106355	0.137	16	6	1
	91206	10	28	0.357	3	9.3e-05	California	Glendale	Los Angeles	85651	0.137	20	7	1
	80303	15	42	0.357	4	0.000161	Colorado	Boulder	Boulder	74255	0.113	23	1	2
	80124	79	221	0.357	20	0.000886	Colorado	Lone Tree	Douglas	121074	0.03	6	1	1
	80026	25	70	0.357	21	0.000643	Colorado	Lafayette	Boulder	109414	0.113	17	4	2
	58401	5	14	0.357	0	0	North Dakota	Jamestown	Stutsman	57278	0.131	53	9	7
	56542	5	14	0.357	0	0	Minnesota	Fosston	Polk	54205	0.116	79	10	3
	56501	5	14	0.357	1	5.5e-05	Minnesota	Detroit Lakes	Becker	68413	0.109	71	3	6
	56470	5	14	0.357	1	9.4e-05	Minnesota	Park Rapids	Hubbard	65305	0.101	67	9	9
	45431	10	28	0.357	23	0.00087	Ohio	Dayton	Greene	75293	0.106	44	2	2
	44281	10	28	0.357	3	8.9e-05	Ohio	Wadsworth	Medina	84130	0.06	61	3	1
	44129	15	42	0.357	0	0	Ohio	Cleveland	Cuyahoga	65273	0.165	69	6	1
	38801	20	56	0.357	17	0.000573	Mississippi	Tupelo	Lee	60141	0.135	82	5	5
	28602	20	56	0.357	6	0.000205	North Carolina	Hickory	Burke	53180	0.17	95	10	2
	20735	5	14	0.357	1	2.5e-05	Maryland	Clinton	Prince George's	124371	0.096	34	6	1
	70433	37	104	0.356	7	0.000172	Louisiana	Covington	St. Tammany Parish	76753	0.117	41	1	2
	66205	98	275	0.356	9	0.000651	Kansas	Mission	Johnson	98475	0.053	54	1	1
	62269	16	45	0.356	32	0.000902	Illinois	O Fallon	St. Clair	99258	0.138	57	5	1
	96819	33	93	0.355	9	0.000172	Hawaii	Honolulu	Honolulu	97659	0.088	5	2	1
	90211	50	141	0.355	2	0.000217	California	Beverly Hills	Los Angeles	115025	0.137	2	1	1
	30501	55	155	0.355	7	0.000221	Georgia	Gainesville	Hall	58777	0.135	51	4	3
	10549	11	31	0.355	9	0.00057	New York	Mount Kisco	Westchester	119333	0.085	16	5	1
	7039	34	96	0.354	32	0.001029	New Jersey	Livingston	Essex	202619	0.15	11	2	1
	46237	58	164	0.354	5	0.000118	Indiana	Indianapolis	Marion	75318	0.154	77	4	1
	95926	6	17	0.353	12	0.000283	California	Chico	Butte	60932	0.182	37	9	3
	89121	18	51	0.353	0	0	Nevada	Las Vegas	Clark	50757	0.134	77	10	1
	85004	12	34	0.353	5	0.000474	Arizona	Phoenix	Maricopa	67727	0.115	20	2	1
	82001	18	51	0.353	7	0.000184	Wyoming	Cheyenne	Laramie	71846	0.09	75	4	3
	80501	66	187	0.353	3	6.9e-05	Colorado	Longmont	Boulder	77327	0.113	18	6	2
	7753	18	51	0.353	9	0.000242	New Jersey	Neptune	Monmouth	85352	0.064	32	6	1
	60515	6	17	0.353	16	0.00055	Illinois	Downers Grove	DuPage	116601	0.063	27	2	1
	56187	6	17	0.353	4	0.000261	Minnesota	Worthington	Nobles	61164	0.122	79	10	7
	3833	12	34	0.353	5	0.000222	New Hampshire	Exeter	Rockingham	103734	0.048	34	4	1
	33401	54	153	0.353	12	0.000379	Florida	West Palm Beach	Palm Beach	55238	0.114	23	8	1
	3060	6	17	0.353	8	0.000254	New Hampshire	Nashua	Hillsborough	69452	0.069	51	8	2
	22401	42	119	0.353	8	0.000284	Virginia	Fredericksburg	Fredericksburg	83288	0.18	24	3	1
	17837	18	51	0.353	1	5.4e-05	Pennsylvania	Lewisburg	Union	62090	0.108	65	6	6
	89503	19	54	0.352	5	0.000164	Nevada	Reno	Washoe	61099	0.109	32	5	2
	80907	61	174	0.351	7	0.000253	Colorado	Colorado Springs	El Paso	66247	0.092	38	8	2
	54548	53	151	0.351	1	0.000178	Wisconsin	Minocqua	Oneida	66913	0.096	40	2	7
	30901	27	77	0.351	6	0.000368	Georgia	Augusta	Richmond	22282	0.207	66	10	2
	27607	40	114	0.351	26	0.000999	North Carolina	Raleigh	Durham	89179	0.123	26	1	1
	97405	7	20	0.35	0	0	Oregon	Eugene	Lane	86613	0.161	39	7	2
	90242	28	80	0.35	10	0.00024	California	Downey	Los Angeles	81448	0.137	11	5	1
	73112	14	40	0.35	4	0.000126	Oklahoma	Oklahoma City	Canadian	55138	0.08	62	3	1
	70808	7	20	0.35	8	0.000218	Louisiana	Baton Rouge	East Baton Rouge Parish	71002	0.179	32	1	2
	53081	49	140	0.35	8	0.000186	Wisconsin	Sheboygan	Sheboygan	59010	0.077	76	8	3
	17901	21	60	0.35	8	0.00035	Pennsylvania	Pottsville	Schuylkill	55429	0.123	97	10	4
	94589	88	252	0.349	11	0.000367	California	Vallejo	Solano	85373	0.09	24	8	2
	80120	30	86	0.349	1	3.3e-05	Colorado	Littleton	Arapahoe	82655	0.08	25	5	1
	76022	45	129	0.349	8	0.000547	Texas	Bedford	Tarrant	70286	0.11	55	5	1
	75701	22	63	0.349	32	0.000919	Texas	Tyler	Smith	59107	0.126	91	9	3
	60026	15	43	0.349	17	0.001153	Illinois	Glenview	Cook	145533	0.134	10	1	1
	54476	53	152	0.349	5	0.000253	Wisconsin	Schofield	Marathon	72301	0.083	75	8	3
	20016	38	109	0.349	19	0.000583	District of Columbia	Washington	District of Columbia	169489	0.151	2	1	1
	18201	51	146	0.349	0	0	Pennsylvania	Hazleton	Luzerne	40346	0.149	87	9	2
	39401	24	69	0.348	11	0.000263	Mississippi	Hattiesburg	Forrest	36552	0.228	88	6	3
	35805	32	92	0.348	11	0.000526	Alabama	Huntsville	Limestone	30365	0.112	99	10	2
	15212	65	187	0.348	19	0.000697	Pennsylvania	Pittsburgh	Allegheny	57837	0.111	90	9	1
	94945	26	75	0.347	0	0	California	Novato	Marin	115000	0.07	4	2	1
	93309	51	147	0.347	4	6.4e-05	California	Bakersfield	Kern	59828	0.193	53	10	2
	75090	17	49	0.347	0	0	Texas	Sherman	Grayson	56323	0.114	87	7	3
	6810	17	49	0.347	26	0.000473	Connecticut	Danbury	Fairfield	71618	0.12	44	7	2
	33486	59	170	0.347	27	0.001174	Florida	Boca Raton	Palm Beach	106343	0.114	31	1	1
	31904	51	147	0.347	8	0.000233	Georgia	Columbus	Muscogee	62089	0.187	100	10	2
	23606	17	49	0.347	11	0.000369	Virginia	Newport News	Newport News	67943	0.147	62	8	1
	89128	37	107	0.346	19	0.000494	Nevada	Las Vegas	Clark	66534	0.134	58	7	1
	55404	80	231	0.346	6	0.000213	Minnesota	Minneapolis	Hennepin	40817	0.098	55	9	1
	45242	103	298	0.346	37	0.001683	Ohio	Cincinnati	Hamilton	114801	0.149	40	1	1
	1960	9	26	0.346	3	5.5e-05	Massachusetts	Peabody	Essex	91032	0.097	19	5	1
	16803	28	81	0.346	4	0.000167	Pennsylvania	State College	Centre	65224	0.17	43	2	3
	95065	20	58	0.345	6	0.000738	California	Santa Cruz	Santa Cruz	136469	0.114	3	2	2
	89135	50	145	0.345	5	0.000162	Nevada	Las Vegas	Clark	113377	0.134	20	2	1
	22205	10	29	0.345	6	0.000324	Virginia	Arlington	Arlington	206369	0.067	6	1	1
	20850	39	113	0.345	10	0.000196	Maryland	Rockville	Montgomery	125268	0.072	9	1	1
	95603	22	64	0.344	10	0.000353	California	Auburn	Placer	78933	0.068	20	7	1
	94538	45	131	0.344	1	1.5e-05	California	Fremont	Alameda	143146	0.092	4	2	1
	92335	22	64	0.344	22	0.000227	California	Fontana	San Bernardino	70082	0.138	27	8	1
	63376	33	96	0.344	25	0.000333	Missouri	Saint Peters	St. Charles	93140	0.045	48	2	1
	63109	45	131	0.344	4	0.000155	Missouri	Saint Louis	St. Louis	68756	0.202	64	3	1
	31602	11	32	0.344	6	0.000167	Georgia	Valdosta	Lowndes	50502	0.206	94	10	3
	11040	54	157	0.344	42	0.000997	New York	New Hyde Park	Nassau	144174	0.054	6	2	1
	98221	24	70	0.343	2	8.7e-05	Washington	Anacortes	Skagit	90007	0.12	19	4	3
	92835	58	169	0.343	12	0.00045	California	Fullerton	Orange	131385	0.097	7	3	1
	64507	36	105	0.343	3	0.00021	Missouri	Saint Joseph	Buchanan	63133	0.166	92	9	3
	28546	23	67	0.343	5	0.000105	North Carolina	Jacksonville	Onslow	56434	0.128	64	6	3
	95687	26	76	0.342	4	5.8e-05	California	Vacaville	Solano	104135	0.09	28	8	2
	54868	53	155	0.342	14	0.000882	Wisconsin	Rice Lake	Barron	57049	0.118	69	7	6
	46804	25	73	0.342	24	0.000826	Indiana	Fort Wayne	Allen	83220	0.12	51	2	2
	29650	38	111	0.342	9	0.000232	South Carolina	Greer	Greenville	91439	0.109	24	2	2
	89144	29	85	0.341	8	0.000408	Nevada	Las Vegas	Clark	101000	0.134	30	4	1
	89052	43	126	0.341	7	0.000118	Nevada	Henderson	Clark	96944	0.134	19	2	1
	80012	90	264	0.341	4	7.6e-05	Colorado	Aurora	Adams	66898	0.096	41	8	1
	72401	46	135	0.341	9	0.000213	Arkansas	Jonesboro	Craighead	42460	0.191	87	7	3
	60540	30	88	0.341	38	0.000889	Illinois	Naperville	DuPage	143912	0.063	27	2	1
	18103	57	167	0.341	31	0.000641	Pennsylvania	Allentown	Lehigh	70069	0.119	75	7	2
	90710	18	53	0.34	17	0.000618	California	Harbor City	Los Angeles	75114	0.137	31	8	1
	80228	54	159	0.34	8	0.00023	Colorado	Denver	Denver	108319	0.117	26	3	1
	78240	18	53	0.34	7	0.000122	Texas	San Antonio	Bexar	61241	0.152	65	6	1
	61615	137	403	0.34	17	0.000734	Illinois	Peoria	Peoria	81890	0.155	74	7	2
	54937	16	47	0.34	0	0	Wisconsin	Fond Du Lac	Fond du Lac	77639	0.086	71	3	3
	34655	18	53	0.34	10	0.000222	Florida	New Port Richey	Pasco	76050	0.118	30	3	1
	33331	18	53	0.34	6	0.000236	Florida	Fort Lauderdale	Broward	136734	0.124	9	1	1
	90034	20	59	0.339	9	0.000163	California	Los Angeles	Los Angeles	97511	0.137	6	3	1
	89169	106	313	0.339	10	0.000451	Nevada	Las Vegas	Clark	37200	0.134	43	10	1
	89149	19	56	0.339	0	0	Nevada	Las Vegas	Clark	96454	0.134	8	2	1
	80138	40	118	0.339	7	0.000194	Colorado	Parker	Douglas	137273	0.03	9	2	1
	53717	21	62	0.339	2	0.000155	Wisconsin	Madison	Dane	95098	0.109	37	2	2
	45069	20	59	0.339	22	0.000397	Ohio	West Chester	Butler	109433	0.118	38	2	1
	10591	21	62	0.339	8	0.000335	New York	Tarrytown	Westchester	107574	0.085	16	5	1
	93030	25	74	0.338	7	0.00012	California	Oxnard	Ventura	88508	0.09	15	6	2
	80222	26	77	0.338	0	0	Colorado	Denver	Denver	82806	0.117	16	3	1
	28328	24	71	0.338	4	0.000153	North Carolina	Clinton	Sampson	47087	0.223	80	8	6
	97701	35	104	0.337	4	9.6e-05	Oregon	Bend	Deschutes	71927	0.091	26	4	3
	95823	30	89	0.337	10	0.000121	California	Sacramento	Sacramento	59547	0.131	40	9	1
	94063	32	95	0.337	19	0.000546	California	Redwood City	San Mateo	107734	0.064	4	2	1
	85715	31	92	0.337	0	0	Arizona	Tucson	Pima	80171	0.149	41	7	1
	54729	34	101	0.337	4	0.000117	Wisconsin	Chippewa Falls	Chippewa	71629	0.099	49	9	3
	33805	56	166	0.337	23	0.000882	Florida	Lakeland	Polk	51006	0.148	86	10	2
	83642	37	110	0.336	14	0.000256	Idaho	Meridian	Ada	93169	0.088	44	1	2
	54481	41	122	0.336	2	7.3e-05	Wisconsin	Stevens Point	Portage	55922	0.104	93	10	4
	32806	144	428	0.336	30	0.001114	Florida	Orlando	Orange	89102	0.135	18	2	1
	25304	45	134	0.336	7	0.000797	West Virginia	Charleston	Kanawha	73229	0.164	53	1	3
	18015	73	217	0.336	9	0.000269	Pennsylvania	Bethlehem	Lehigh	51636	0.119	53	4	2
	84106	72	215	0.335	8	0.000231	Utah	Salt Lake City	Salt Lake	90381	0.081	16	2	1
	45005	65	194	0.335	3	9.5e-05	Ohio	Franklin	Warren	70385	0.051	87	8	1
	30607	56	167	0.335	7	0.000675	Georgia	Athens	Clarke	57455	0.266	48	4	4
	21215	62	185	0.335	14	0.000261	Maryland	Baltimore	Baltimore City	49523	0.196	67	10	1
	98110	6	18	0.333	0	0	Washington	Bainbridge Island	Kitsap	151290	0.083	11	1	2
	98036	6	18	0.333	0	0	Washington	Lynnwood	Snohomish	90770	0.076	11	3	1
	95405	8	24	0.333	5	0.000211	California	Santa Rosa	Sonoma	111358	0.089	14	6	2
	94928	7	21	0.333	4	8.7e-05	California	Rohnert Park	Sonoma	93282	0.089	7	5	2
	94705	2	6	0.333	0	0	California	Berkeley	Alameda	157221	0.092	1	1	1
	94612	3	9	0.333	0	0	California	Oakland	Alameda	76953	0.092	6	3	1
	94597	4	12	0.333	1	4.2e-05	California	Walnut Creek	Contra Costa	135960	0.083	5	4	1
	92081	4	12	0.333	0	0	California	Vista	San Diego	99153	0.106	12	5	1
	92069	12	36	0.333	0	0	California	San Marcos	San Diego	86156	0.106	17	6	1
	92056	10	30	0.333	5	9.2e-05	California	Oceanside	San Diego	97736	0.106	14	6	1
	91730	8	24	0.333	4	5.6e-05	California	Rancho Cucamonga	San Bernardino	84850	0.138	7	7	1
	91411	2	6	0.333	4	0.000169	California	Van Nuys	Los Angeles	73669	0.137	13	3	1
	91402	19	57	0.333	20	0.000294	California	Panorama City	Tulare	55130	0.185	13	6	1
	91360	2	6	0.333	9	0.000212	California	Thousand Oaks	Ventura	111095	0.09	14	6	2
	90057	17	51	0.333	0	0	California	Los Angeles	Los Angeles	46513	0.137	13	5	1
	90036	2	6	0.333	1	2.7e-05	California	Los Angeles	Los Angeles	97583	0.137	11	5	1
	90024	29	87	0.333	11	0.000218	California	Los Angeles	Los Angeles	74852	0.137	13	5	1
	89511	4	12	0.333	8	0.000276	Nevada	Reno	Washoe	114653	0.109	11	1	2
	85027	4	12	0.333	11	0.000281	Arizona	Phoenix	Maricopa	71362	0.115	98	6	1
	80631	60	180	0.333	9	0.000166	Colorado	Greeley	Weld	48189	0.097	57	9	2
	8054	3	9	0.333	1	2.2e-05	New Jersey	Mount Laurel	Burlington	111272	0.066	11	2	1
	78215	4	12	0.333	3	0.000929	Texas	San Antonio	Bexar	77725	0.152	32	2	1
	7739	2	6	0.333	4	0.000655	New Jersey	Little Silver	Monmouth	216974	0.064	4	1	1
	77025	2	6	0.333	16	0.000546	Texas	Houston	Harris	84274	0.158	24	1	1
	76014	13	39	0.333	5	0.000152	Texas	Arlington	Tarrant	60894	0.11	62	6	1
	75203	4	12	0.333	4	0.000246	Texas	Dallas	Collin	43376	0.063	93	9	1
	75137	3	9	0.333	2	0.0001	Texas	Duncanville	Dallas	81160	0.14	55	5	1
	75028	5	15	0.333	5	0.000105	Texas	Flower Mound	Denton	143712	0.074	15	1	1
	70817	8	24	0.333	9	0.000269	Louisiana	Baton Rouge	East Baton Rouge Parish	99753	0.179	50	2	2
	70815	2	6	0.333	0	0	Louisiana	Baton Rouge	East Baton Rouge Parish	56405	0.179	89	8	2
	67460	29	87	0.333	0	0	Kansas	Mcpherson	McPherson	71906	0.106	74	5	7
	66214	3	9	0.333	0	0	Kansas	Overland Park	Johnson	67706	0.053	40	2	1
	66211	7	21	0.333	11	0.001913	Kansas	Leawood	Johnson	117232	0.053	26	1	1
	64804	47	141	0.333	21	0.000567	Missouri	Joplin	Jasper	59563	0.185	54	6	3
	61614	54	162	0.333	4	0.000141	Illinois	Peoria	Peoria	66930	0.155	56	7	2
	61282	2	6	0.333	2	0.000243	Illinois	Silvis	Rock Island	67865	0.152	86	8	2
	6040	10	30	0.333	3	8.1e-05	Connecticut	Manchester	Hartford	80426	0.15	69	9	1
	56701	5	15	0.333	0	0	Minnesota	Thief River Falls	Pennington	71781	0.096	55	7	6
	55901	2	6	0.333	0	0	Minnesota	Rochester	Olmsted	85890	0.079	48	6	3
	55362	6	18	0.333	0	0	Minnesota	Monticello	Wright	90873	0.048	51	7	1
	54451	2	6	0.333	0	0	Wisconsin	Medford	Taylor	62885	0.088	67	7	8
	53105	24	72	0.333	1	3.4e-05	Wisconsin	Burlington	Racine	86787	0.113	58	2	3
	50701	9	27	0.333	2	6.6e-05	Iowa	Waterloo	Black Hawk	60130	0.157	60	3	3
	45206	2	6	0.333	0	0	Ohio	Cincinnati	Hamilton	51190	0.149	43	2	1
	45202	17	51	0.333	0	0	Ohio	Cincinnati	Hamilton	86765	0.149	36	1	1
	44646	5	15	0.333	4	8.2e-05	Ohio	Massillon	Stark	64757	0.132	88	3	2
	44035	41	123	0.333	3	4.8e-05	Ohio	Elyria	Lorain	51258	0.135	94	9	1
	43537	54	162	0.333	9	0.000301	Ohio	Maumee	Lucas	83710	0.178	64	4	2
	43410	18	54	0.333	0	0	Ohio	Clyde	Sandusky	59454	0.13	88	7	4
	43220	2	6	0.333	0	0	Ohio	Columbus	Delaware	77199	0.045	52	3	1
	41501	4	12	0.333	14	0.000606	Kentucky	Pikeville	Pike	41636	0.239	90	5	7
	4073	4	12	0.333	4	0.00023	Maine	Sanford	York	70605	0.08	56	5	2
	40245	24	72	0.333	1	2.6e-05	Kentucky	Louisville	Jefferson	118333	0.141	23	1	1
	4005	5	15	0.333	1	4.1e-05	Maine	Biddeford	York	65485	0.08	39	3	2
	39213	2	6	0.333	0	0	Mississippi	Jackson	Hinds	27709	0.21	100	10	2
	38652	7	21	0.333	13	0.000863	Mississippi	New Albany	Union	54879	0.123	87	6	7
	37205	20	60	0.333	11	0.000428	Tennessee	Nashville	Davidson	136100	0.143	2	1	1
	37043	2	6	0.333	4	7.3e-05	Tennessee	Clarksville	Montgomery	88299	0.119	61	3	2
	33614	2	6	0.333	2	4.3e-05	Florida	Tampa	Hillsborough	50168	0.137	65	6	1
	33470	2	6	0.333	4	0.000128	Florida	Loxahatchee	Palm Beach	108906	0.114	18	2	1
	33169	3	9	0.333	0	0	Florida	Miami	Miami-Dade	56415	0.153	40	4	1
	33021	91	273	0.333	55	0.001093	Florida	Hollywood	Broward	66515	0.124	30	2	1
	32960	3	9	0.333	14	0.000584	Florida	Vero Beach	Indian River	49634	0.114	64	10	3
	32086	10	30	0.333	8	0.000237	Florida	Saint Augustine	St. Johns	70571	0.068	47	5	1
	31021	5	15	0.333	4	0.000147	Georgia	Dublin	Laurens	46258	0.244	89	9	4
	3102	13	39	0.333	3	8.9e-05	New Hampshire	Manchester	Hillsborough	66064	0.069	48	8	2
	30606	2	6	0.333	4	8.4e-05	Georgia	Athens	Clarke	58727	0.266	47	4	3
	29464	13	39	0.333	1	2e-05	South Carolina	Mount Pleasant	Charleston	104366	0.123	15	1	2
	29325	5	15	0.333	0	0	South Carolina	Clinton	Laurens	51682	0.188	94	9	2
	28803	12	36	0.333	3	8.7e-05	North Carolina	Asheville	Buncombe	65642	0.112	13	1	2
	28734	2	6	0.333	1	3.4e-05	North Carolina	Franklin	Macon	48428	0.154	71	7	7
	28562	2	6	0.333	2	5.3e-05	North Carolina	New Bern	Craven	73010	0.14	40	8	4
	28262	11	33	0.333	5	0.000111	North Carolina	Charlotte	Mecklenburg	63631	0.105	67	5	1
	27612	3	9	0.333	1	2.5e-05	North Carolina	Raleigh	Durham	94710	0.123	24	1	1
	27012	2	6	0.333	12	0.000426	North Carolina	Clemmons	Forsyth	91003	0.152	55	4	2
	23704	5	15	0.333	0	0	Virginia	Portsmouth	Portsmouth	43680	0.174	90	10	1
	2360	4	12	0.333	5	8.1e-05	Massachusetts	Plymouth	Plymouth	107067	0.067	21	7	1
	23229	7	21	0.333	5	0.000141	Virginia	Henrico	Henrico	97993	0.084	38	5	1
	2180	2	6	0.333	2	8.7e-05	Massachusetts	Stoneham	Middlesex	112935	0.074	15	4	1
	21239	6	18	0.333	6	0.000211	Maryland	Baltimore	Baltimore City	62547	0.196	74	10	1
	21061	4	12	0.333	8	0.000145	Maryland	Glen Burnie	Anne Arundel	79778	0.058	40	7	1
	20832	5	15	0.333	4	0.000157	Maryland	Olney	Montgomery	160287	0.072	19	1	1
	20037	22	66	0.333	18	0.001521	District of Columbia	Washington	District of Columbia	94820	0.151	10	5	1
	19317	12	36	0.333	18	0.001699	Pennsylvania	Chadds Ford	Chester	139932	0.06	10	1	1
	19044	2	6	0.333	1	5.9e-05	Pennsylvania	Horsham	Montgomery	94230	0.063	44	3	1
	15025	9	27	0.333	10	0.000595	Pennsylvania	Clairton	Allegheny	79434	0.111	58	5	1
	13021	7	21	0.333	1	2.7e-05	New York	Auburn	Cayuga	56649	0.135	80	9	4
	11530	10	30	0.333	2	7.1e-05	New York	Garden City	Nassau	186300	0.054	4	1	1
	11220	2	6	0.333	25	0.000269	New York	Brooklyn	Kings	62804	0.19	3	1	1
	11101	2	6	0.333	0	0	New York	Long Island City	Queens	109625	0.117	3	1	1
	10038	2	6	0.333	1	4.3e-05	New York	Manhattan	New York	99641	0.158	6	1	1
	98122	76	229	0.332	3	7.3e-05	Washington	Seattle	King	94548	0.084	21	1	1
	40207	68	205	0.332	30	0.001034	Kentucky	Louisville	Jefferson	97754	0.141	40	1	1
	15224	97	292	0.332	21	0.001931	Pennsylvania	Pittsburgh	Allegheny	63047	0.111	59	5	1
	94040	44	133	0.331	2	5.6e-05	California	Mountain View	Santa Clara	175147	0.069	1	1	1
	92123	87	263	0.331	24	0.000728	California	San Diego	San Diego	111282	0.106	13	5	1
	80524	49	148	0.331	0	0	Colorado	Fort Collins	Larimer	81733	0.114	28	6	2
	65109	50	151	0.331	10	0.000249	Missouri	Jefferson City	Callaway	71844	0.095	80	4	3
	62702	58	175	0.331	18	0.000553	Illinois	Springfield	Sangamon	51814	0.129	95	10	3
	62644	51	154	0.331	0	0	Illinois	Havana	Mason	53970	0.137	91	9	8
	97222	34	103	0.33	0	0	Oregon	Portland	Clackamas	75434	0.076	30	5	1
	90048	138	418	0.33	26	0.001274	California	Los Angeles	Los Angeles	102244	0.137	10	1	1
	66208	29	88	0.33	0	0	Kansas	Prairie Village	Johnson	112659	0.053	28	1	1
	65616	29	88	0.33	13	0.000467	Missouri	Branson	Stone	55167	0.141	77	5	4
	61462	29	88	0.33	1	9.2e-05	Illinois	Monmouth	Warren	62679	0.149	93	9	6
	46321	30	91	0.33	6	0.000253	Indiana	Munster	Lake	101851	0.147	55	1	1
	4074	71	215	0.33	11	0.000498	Maine	Scarborough	Cumberland	114395	0.072	26	1	2
	19958	66	200	0.33	4	0.000139	Delaware	Lewes	Sussex	90772	0.116	28	3	4
	11733	29	88	0.33	12	0.000693	New York	East Setauket	Suffolk	170074	0.065	9	3	1
	90403	28	85	0.329	3	0.000125	California	Santa Monica	Los Angeles	123391	0.137	1	1	1
	81008	25	76	0.329	0	0	Colorado	Pueblo	Pueblo	63803	0.166	71	10	3
	66210	49	149	0.329	2	0.000101	Kansas	Overland Park	Johnson	89587	0.053	30	1	1
	45331	56	170	0.329	1	4.5e-05	Ohio	Greenville	Darke	52349	0.11	92	9	6
	32504	47	143	0.329	18	0.000829	Florida	Pensacola	Escambia	69017	0.149	43	7	2
	10467	114	347	0.329	53	0.000537	New York	Bronx	Bronx	46228	0.269	32	6	1
	95688	20	61	0.328	2	5e-05	California	Vacaville	Solano	116699	0.09	13	5	2
	81301	22	67	0.328	4	0.000134	Colorado	Durango	La Plata	80346	0.114	23	3	6
	64506	40	122	0.328	6	0.00027	Missouri	Saint Joseph	Buchanan	60657	0.166	83	3	3
	55426	19	58	0.328	10	0.000392	Minnesota	Minneapolis	Hennepin	92245	0.098	32	3	1
	37909	21	64	0.328	3	0.000178	Tennessee	Knoxville	Knox	58339	0.124	68	6	2
	12801	43	131	0.328	8	0.000542	New York	Glens Falls	Warren	64665	0.086	61	8	3
	11570	21	64	0.328	10	0.000354	New York	Rockville Centre	Nassau	149420	0.054	18	5	1
	97239	215	658	0.327	20	0.001091	Oregon	Portland	Clackamas	103323	0.076	23	1	1
	95616	17	52	0.327	3	5.8e-05	California	Davis	Yolo	69204	0.174	9	4	1
	66044	72	220	0.327	3	0.000103	Kansas	Lawrence	Douglas	52577	0.163	38	2	3
	59711	16	49	0.327	0	0	Montana	Anaconda	Deer Lodge	47265	0.229	85	10	7
	54494	52	159	0.327	7	0.000257	Wisconsin	Wisconsin Rapids	Wood	66941	0.105	85	9	4
	40004	18	55	0.327	12	0.000393	Kentucky	Bardstown	Nelson	62732	0.088	41	2	1
	29210	32	98	0.327	17	0.000415	South Carolina	Columbia	Lexington	49100	0.116	84	7	2
	10065	502	1536	0.327	133	0.00431	New York	Manhattan	New York	158276	0.158	2	1	1
	89074	31	95	0.326	6	0.000115	Nevada	Henderson	Clark	86015	0.134	28	4	1
	83712	75	230	0.326	29	0.003146	Idaho	Boise	Ada	100625	0.088	8	1	2
	68803	44	135	0.326	3	0.000116	Nebraska	Grand Island	Hall	66885	0.128	68	3	3
	6611	15	46	0.326	3	8.1e-05	Connecticut	Trumbull	Fairfield	153846	0.05	21	2	2
	50801	15	46	0.326	0	0	Iowa	Creston	Union	55413	0.119	94	10	6
	46628	28	86	0.326	0	0	Indiana	South Bend	St. Joseph	52882	0.144	54	3	2
	44883	42	129	0.326	0	0	Ohio	Tiffin	Seneca	59583	0.116	73	6	4
	29672	44	135	0.326	1	8.2e-05	South Carolina	Seneca	Oconee	80833	0.157	49	1	4
	22601	15	46	0.326	9	0.000307	Virginia	Winchester	Winchester	63671	0.168	71	8	3
	17331	15	46	0.326	6	0.000109	Pennsylvania	Hanover	York	73781	0.086	84	9	2
	99216	26	80	0.325	16	0.000586	Washington	Spokane	Spokane	62244	0.123	54	9	2
	98684	62	191	0.325	14	0.000379	Washington	Vancouver	Clark	81493	0.089	33	7	1
	97227	100	308	0.325	32	0.005162	Oregon	Portland	Clackamas	88526	0.076	18	2	1
	95051	52	160	0.325	38	0.000628	California	Santa Clara	Santa Clara	177365	0.069	1	2	1
	94588	25	77	0.325	2	5.7e-05	California	Pleasanton	Alameda	177016	0.092	4	2	1
	91505	83	255	0.325	10	0.000311	California	Burbank	Santa Clara	104361	0.069	5	3	1
	37404	93	286	0.325	30	0.002166	Tennessee	Chattanooga	Hamilton	50308	0.123	41	3	2
	28677	26	80	0.325	6	0.000165	North Carolina	Statesville	Iredell	55940	0.094	60	6	1
	21921	49	151	0.325	2	4.4e-05	Maryland	Elkton	Cecil	80999	0.101	43	8	1
	97504	12	37	0.324	14	0.000283	Oregon	Medford	Jackson	76246	0.133	30	5	3
	69361	11	34	0.324	2	0.000116	Nebraska	Scottsbluff	Scotts Bluff	57188	0.125	96	10	9
	62918	11	34	0.324	5	0.000461	Illinois	Carterville	Williamson	67224	0.132	85	9	5
	62864	48	148	0.324	2	8.6e-05	Illinois	Mount Vernon	Jefferson	54560	0.141	92	10	7
	56073	34	105	0.324	0	0	Minnesota	New Ulm	Brown	67047	0.077	82	10	6
	45714	23	71	0.324	4	0.000436	Ohio	Belpre	Washington	54744	0.141	85	8	4
	29601	55	170	0.324	6	0.000462	South Carolina	Greenville	Greenville	70580	0.109	33	1	2
	27514	24	74	0.324	65	0.002022	North Carolina	Chapel Hill	Durham	97511	0.123	61	1	2
	2721	11	34	0.324	5	0.000187	Massachusetts	Fall River	Bristol	51958	0.111	41	9	1
	22031	112	346	0.324	25	0.000697	Virginia	Fairfax	Fairfax	126049	0.06	15	2	1
	19973	23	71	0.324	5	0.000192	Delaware	Seaford	Sussex	61849	0.116	63	9	4
	19973	23	71	0.324	5	0.000192	Delaware	Seaford	Sussex	61849	0.116	58	8	4
	18704	12	37	0.324	6	0.000194	Pennsylvania	Kingston	Luzerne	59867	0.149	69	6	2
	63136	20	62	0.323	0	0	Missouri	Saint Louis	St. Louis	37810	0.202	96	10	1
	59802	50	155	0.323	8	0.00041	Montana	Missoula	Missoula	64908	0.119	18	1	3
	54501	40	124	0.323	2	9.4e-05	Wisconsin	Rhinelander	Oneida	64114	0.096	93	10	7
	53209	20	62	0.323	2	4.3e-05	Wisconsin	Milwaukee	Milwaukee	42436	0.178	94	10	1
	45236	43	133	0.323	19	0.000775	Ohio	Cincinnati	Hamilton	79785	0.149	76	6	1
	45014	21	65	0.323	9	0.000196	Ohio	Fairfield	Butler	66664	0.118	68	5	1
	33180	20	62	0.323	21	0.000639	Florida	Miami	Miami-Dade	84490	0.153	82	1	1
	30106	21	65	0.323	14	0.000584	Georgia	Austell	Cobb	65447	0.083	59	5	1
	18901	10	31	0.323	10	0.000353	Pennsylvania	Doylestown	Bucks	115851	0.056	29	1	1
	98370	39	121	0.322	1	3e-05	Washington	Poulsbo	Kitsap	103323	0.083	31	7	2
	96161	19	59	0.322	5	0.000261	California	Truckee	Nevada	113433	0.104	8	4	4
	94903	29	90	0.322	3	9.5e-05	California	San Rafael	Marin	131172	0.07	2	3	1
	94115	242	752	0.322	25	0.000751	California	San Francisco	San Francisco	149927	0.105	1	1	1
	54311	38	118	0.322	10	0.000269	Wisconsin	Green Bay	Brown	80361	0.097	53	3	2
	45211	19	59	0.322	10	0.000268	Ohio	Cincinnati	Hamilton	51235	0.149	85	8	1
	95210	26	81	0.321	20	0.000469	California	Stockton	San Joaquin	58815	0.129	41	9	2
	94801	27	84	0.321	20	0.000611	California	Richmond	Contra Costa	72268	0.083	31	8	1
	93449	9	28	0.321	0	0	California	Pismo Beach	San Luis Obispo	109196	0.126	5	3	2
	85306	9	28	0.321	5	0.000203	Arizona	Glendale	Maricopa	74118	0.115	45	6	1
	71913	43	134	0.321	6	0.00013	Arkansas	Hot Springs National Park	Garland	54836	0.169	87	2	3
	68510	79	246	0.321	13	0.000672	Nebraska	Lincoln	Lancaster	65589	0.118	58	3	2
	67301	62	193	0.321	0	0	Kansas	Independence	Montgomery	52040	0.169	97	10	7
	61455	75	234	0.321	1	5.7e-05	Illinois	Macomb	McDonough	43193	0.198	90	9	7
	44109	63	196	0.321	12	0.000316	Ohio	Cleveland	Cuyahoga	41411	0.165	94	9	1
	43616	52	162	0.321	0	0	Ohio	Oregon	Lucas	73253	0.178	85	8	2
	3820	9	28	0.321	7	0.000213	New Hampshire	Dover	Strafford	90868	0.091	29	3	1
	33146	9	28	0.321	3	0.000167	Florida	Miami	Miami-Dade	125720	0.153	5	1	1
	32804	70	218	0.321	7	0.000341	Florida	Orlando	Orange	108662	0.135	21	2	1
	75237	16	50	0.32	3	0.000154	Texas	Dallas	Collin	38552	0.063	60	5	1
	72703	55	172	0.32	14	0.000396	Arkansas	Fayetteville	Washington	57175	0.152	52	1	2
	68845	16	50	0.32	0	0	Nebraska	Kearney	Buffalo	73450	0.118	46	2	4
	64114	24	75	0.32	1	4e-05	Missouri	Kansas City	Cass	75207	0.07	47	2	1
	61761	66	206	0.32	6	0.000112	Illinois	Normal	McLean	64335	0.142	81	8	3
	37204	16	50	0.32	7	0.000406	Tennessee	Nashville	Davidson	104987	0.143	33	1	1
	29640	33	103	0.32	0	0	South Carolina	Easley	Anderson	58980	0.143	67	4	2
	28791	41	128	0.32	1	6.5e-05	North Carolina	Hendersonville	Henderson	78618	0.114	37	2	2
	28401	16	50	0.32	23	0.001052	North Carolina	Wilmington	New Hanover	46743	0.127	75	7	2
	17870	8	25	0.32	0	0	Pennsylvania	Selinsgrove	Snyder	69476	0.084	58	6	7
	17325	31	97	0.32	11	0.000378	Pennsylvania	Gettysburg	Adams	80655	0.079	52	4	3
	94545	23	72	0.319	0	0	California	Hayward	Alameda	102220	0.092	10	3	1
	87102	61	191	0.319	4	0.0002	New Mexico	Albuquerque	Bernalillo	35069	0.164	79	7	2
	80304	23	72	0.319	0	0	Colorado	Boulder	Boulder	111638	0.113	4	1	2
	76104	144	452	0.319	65	0.003437	Texas	Fort Worth	Denton	46098	0.074	51	9	1
	61530	75	235	0.319	0	0	Illinois	Eureka	Woodford	62009	0.075	77	8	2
	61356	74	232	0.319	0	0	Illinois	Princeton	Bureau	63405	0.126	77	8	7
	61354	76	238	0.319	2	0.000192	Illinois	Peru	Bureau	64034	0.126	91	6	4
	60007	23	72	0.319	11	0.000336	Illinois	Elk Grove Village	Cook	94051	0.134	37	3	1
	59501	29	91	0.319	0	0	Montana	Havre	Hill	62188	0.169	82	10	7
	53227	29	91	0.319	8	0.000344	Wisconsin	Milwaukee	Milwaukee	68533	0.178	51	6	1
	43608	59	185	0.319	2	0.000139	Ohio	Toledo	Lucas	27442	0.178	100	10	2
	32204	15	47	0.319	13	0.001572	Florida	Jacksonville	Duval	61609	0.143	22	2	1
	19971	23	72	0.319	6	0.000399	Delaware	Rehoboth Beach	Sussex	101181	0.116	2	1	4
	61747	28	88	0.318	0	0	Illinois	Hopedale	Tazewell	84792	0.087	57	5	2
	61520	75	236	0.318	0	0	Illinois	Canton	Fulton	54129	0.134	87	9	6
	45230	21	66	0.318	0	0	Ohio	Cincinnati	Hamilton	84670	0.149	44	2	1
	38120	75	236	0.318	41	0.003025	Tennessee	Memphis	Shelby	112700	0.181	9	1	1
	28105	7	22	0.318	10	0.000223	North Carolina	Matthews	Mecklenburg	100845	0.105	42	2	1
	24014	47	148	0.318	11	0.000704	Virginia	Roanoke	Roanoke	58738	0.191	38	5	2
	15401	14	44	0.318	4	0.000134	Pennsylvania	Uniontown	Fayette	51611	0.162	96	10	1
	80260	26	82	0.317	5	0.000142	Colorado	Denver	Denver	61659	0.117	39	10	1
	66204	20	63	0.317	12	0.000634	Kansas	Overland Park	Johnson	72569	0.053	60	4	1
	64086	33	104	0.317	10	0.000416	Missouri	Lees Summit	Cass	107677	0.07	50	3	1
	61362	46	145	0.317	0	0	Illinois	Spring Valley	Bureau	61721	0.126	88	8	7
	61350	76	240	0.317	1	4.1e-05	Illinois	Ottawa	LaSalle	72323	0.137	90	9	4
	53022	19	60	0.317	2	0.0001	Wisconsin	Germantown	Washington	102103	0.047	67	1	1
	43050	38	120	0.317	3	9.7e-05	Ohio	Mount Vernon	Knox	62235	0.129	99	4	6
	21204	88	278	0.317	12	0.000594	Maryland	Towson	Baltimore	92734	0.102	24	4	1
	16801	57	180	0.317	2	4.6e-05	Pennsylvania	State College	Centre	59296	0.17	30	2	3
	13215	13	41	0.317	11	0.000768	New York	Syracuse	Onondaga	101754	0.139	30	6	2
	99204	54	171	0.316	16	0.002226	Washington	Spokane	Spokane	47949	0.123	79	10	2
	95678	6	19	0.316	1	2.2e-05	California	Roseville	Placer	96178	0.068	27	8	1
	94109	6	19	0.316	4	7.1e-05	California	San Francisco	San Francisco	108691	0.105	3	1	1
	93420	18	57	0.316	2	6.2e-05	California	Arroyo Grande	San Luis Obispo	104314	0.126	8	5	2
	90404	112	354	0.316	36	0.001502	California	Santa Monica	Los Angeles	87209	0.137	5	2	1
	66209	42	133	0.316	10	0.000514	Kansas	Leawood	Johnson	134173	0.053	16	1	1
	61265	37	117	0.316	8	0.000182	Illinois	Moline	Rock Island	63755	0.152	88	9	2
	43614	62	196	0.316	5	0.000173	Ohio	Toledo	Lucas	52877	0.178	92	9	2
	41101	18	57	0.316	17	0.00091	Kentucky	Ashland	Boyd	51595	0.174	88	7	2
	33322	6	19	0.316	3	7.4e-05	Florida	Fort Lauderdale	Broward	59066	0.124	96	10	1
	32792	6	19	0.316	2	3.8e-05	Florida	Winter Park	Orange	63365	0.135	55	6	1
	31217	6	19	0.316	8	0.000472	Georgia	Macon	Bibb	41145	0.251	76	10	3
	17044	30	95	0.316	3	0.000148	Pennsylvania	Lewistown	Mifflin	53770	0.167	98	10	4
	98001	17	54	0.315	2	5.6e-05	Washington	Auburn	King	103338	0.084	13	3	1
	62321	73	232	0.315	0	0	Illinois	Carthage	Hancock	76635	0.131	77	8	9
	45420	41	130	0.315	0	0	Ohio	Dayton	Greene	54425	0.106	72	8	2
	45255	17	54	0.315	1	4.5e-05	Ohio	Cincinnati	Hamilton	81719	0.149	74	2	1
	33407	29	92	0.315	0	0	Florida	West Palm Beach	Palm Beach	52160	0.114	48	7	1
	99208	27	86	0.314	6	0.000103	Washington	Spokane	Spokane	77241	0.123	41	10	2
	98531	38	121	0.314	6	0.000223	Washington	Centralia	Lewis	57961	0.123	49	9	4
	98055	11	35	0.314	0	0	Washington	Renton	King	90525	0.084	21	5	1
	80205	22	70	0.314	8	0.000233	Colorado	Denver	Denver	94460	0.117	15	3	1
	79701	16	51	0.314	2	7e-05	Texas	Midland	Martin	57500	0.169	70	7	3
	64154	32	102	0.314	7	0.000539	Missouri	Kansas City	Cass	87323	0.07	59	4	1
	64068	33	105	0.314	1	2.7e-05	Missouri	Liberty	Clay	91487	0.083	60	2	1
	63011	11	35	0.314	2	5.5e-05	Missouri	Ballwin	St. Louis	121639	0.096	45	1	1
	46545	44	140	0.314	4	0.000148	Indiana	Mishawaka	St. Joseph	52621	0.144	80	2	2
	43205	49	156	0.314	12	0.000952	Ohio	Columbus	Delaware	50768	0.045	35	1	1
	29203	32	102	0.314	9	0.000218	South Carolina	Columbia	Lexington	39015	0.116	93	9	2
	98166	36	115	0.313	0	0	Washington	Seattle	King	105013	0.084	16	4	1
	90806	42	134	0.313	6	0.000147	California	Long Beach	Los Angeles	67632	0.137	12	5	1
	65613	31	99	0.313	2	0.000113	Missouri	Bolivar	Polk	51951	0.172	77	7	2
	43606	63	201	0.313	14	0.000571	Ohio	Toledo	Lucas	57082	0.178	84	7	2
	39581	31	99	0.313	7	0.000595	Mississippi	Pascagoula	Jackson	36576	0.157	96	9	2
	98502	5	16	0.312	4	0.000113	Washington	Olympia	Thurston	85540	0.093	34	8	2
	98226	5	16	0.312	1	2.2e-05	Washington	Bellingham	Whatcom	71943	0.129	29	7	3
	95825	43	138	0.312	2	5.4e-05	California	Sacramento	Sacramento	56604	0.131	28	10	1
	95608	10	32	0.312	12	0.000188	California	Carmichael	Sacramento	79371	0.131	19	7	1
	95340	5	16	0.312	4	0.000109	California	Merced	Merced	64809	0.185	66	10	2
	91361	5	16	0.312	3	0.00016	California	Westlake Village	Los Angeles	127304	0.137	3	2	2
	8876	20	64	0.312	15	0.000666	New Jersey	Somerville	Somerset	117153	0.053	29	6	1
	8043	73	234	0.312	21	0.00068	New Jersey	Voorhees	Somerset	108518	0.053	47	8	1
	80301	54	173	0.312	0	0	Colorado	Boulder	Boulder	88846	0.113	42	1	2
	68123	5	16	0.312	2	5.9e-05	Nebraska	Bellevue	Sarpy	90019	0.055	50	2	2
	67846	15	48	0.312	3	8.7e-05	Kansas	Garden City	Finney	68412	0.128	73	5	5
	64118	30	96	0.312	0	0	Missouri	Kansas City	Cass	65971	0.07	67	5	1
	64111	72	231	0.312	18	0.001047	Missouri	Kansas City	Cass	60330	0.07	51	3	1
	63640	5	16	0.312	1	3.4e-05	Missouri	Farmington	St. Francois	57569	0.176	84	8	4
	61021	5	16	0.312	1	4.4e-05	Illinois	Dixon	Lee	59930	0.125	96	10	6
	60045	10	32	0.312	30	0.001418	Illinois	Lake Forest	Lake	201847	0.078	7	1	1
	55435	97	311	0.312	16	0.001139	Minnesota	Minneapolis	Hennepin	71664	0.098	60	1	1
	54401	48	154	0.312	4	0.000128	Wisconsin	Wausau	Marathon	64799	0.083	58	5	3
	53142	20	64	0.312	3	8.9e-05	Wisconsin	Kenosha	Kenosha	83073	0.111	36	4	3
	46254	5	16	0.312	0	0	Indiana	Indianapolis	Marion	54562	0.154	83	7	1
	46107	63	202	0.312	0	0	Indiana	Beech Grove	Marion	59011	0.154	78	7	1
	45804	43	138	0.312	3	0.000206	Ohio	Lima	Allen	41536	0.123	100	10	3
	43560	64	205	0.312	7	0.000214	Ohio	Sylvania	Lucas	100047	0.178	69	2	2
	3909	10	32	0.312	2	0.000185	Maine	York	York	106616	0.08	18	1	2
	35235	5	16	0.312	4	0.0002	Alabama	Birmingham	Jefferson	59476	0.159	76	5	1
	21014	5	16	0.312	1	2.7e-05	Maryland	Bel Air	Harford	109366	0.071	59	9	1
	13905	5	16	0.312	5	0.000181	New York	Binghamton	Broome	51411	0.191	87	10	3
	98902	59	190	0.311	8	0.000174	Washington	Yakima	Yakima	56655	0.155	58	10	2
	94546	32	103	0.311	0	0	California	Castro Valley	Alameda	117808	0.092	7	3	1
	89113	19	61	0.311	6	0.000162	Nevada	Las Vegas	Clark	85504	0.134	18	4	1
	80210	69	222	0.311	6	0.000159	Colorado	Denver	Denver	113438	0.117	10	1	1
	80122	32	103	0.311	5	0.000158	Colorado	Littleton	Arapahoe	116551	0.08	17	4	1
	60035	28	90	0.311	13	0.00043	Illinois	Highland Park	Lake	159519	0.078	23	2	1
	53024	19	61	0.311	1	5.3e-05	Wisconsin	Grafton	Ozaukee	87067	0.045	60	5	1
	43567	42	135	0.311	2	0.000154	Ohio	Wauseon	Fulton	73347	0.085	69	5	2
	29646	14	45	0.311	6	0.000214	South Carolina	Greenwood	Greenwood	39899	0.173	100	10	4
	15601	19	61	0.311	34	0.000608	Pennsylvania	Greensburg	Westmoreland	71134	0.097	85	9	1
	91030	22	71	0.31	31	0.001166	California	South Pasadena	Los Angeles	127882	0.137	2	1	1
	89703	13	42	0.31	2	0.000188	Nevada	Carson City	Carson City	83295	0.112	24	3	3
	89119	22	71	0.31	1	2e-05	Nevada	Las Vegas	Clark	44939	0.134	43	10	1
	8807	9	29	0.31	0	0	New Jersey	Bridgewater	Somerset	153743	0.053	25	5	1
	86336	13	42	0.31	0	0	Arizona	Sedona	Coconino	61776	0.169	15	1	3
	66213	31	100	0.31	15	0.000496	Kansas	Overland Park	Johnson	115545	0.053	25	1	1
	61701	67	216	0.31	1	2.8e-05	Illinois	Bloomington	McLean	54799	0.142	97	10	3
	55369	13	42	0.31	20	0.000527	Minnesota	Osseo	Hennepin	109543	0.098	51	2	1
	38501	9	29	0.31	6	0.000143	Tennessee	Cookeville	Putnam	49373	0.163	67	6	4
	37067	22	71	0.31	20	0.000626	Tennessee	Franklin	Williamson	105403	0.042	9	1	1
	34994	9	29	0.31	14	0.00078	Florida	Stuart	Martin	60815	0.105	55	6	2
	3246	18	58	0.31	0	0	New Hampshire	Laconia	Belknap	68024	0.086	35	5	4
	99508	69	223	0.309	17	0.000446	Alaska	Anchorage	Anchorage Municipality	70823	0.096	61	9	2
	98026	30	97	0.309	3	7.7e-05	Washington	Edmonds	Snohomish	118151	0.076	11	3	1
	67208	85	275	0.309	1	5.7e-05	Kansas	Wichita	Sedgwick	58983	0.137	95	10	2
	61832	25	81	0.309	5	0.000153	Illinois	Danville	Vermilion	43660	0.175	100	10	4
	31405	58	188	0.309	4	0.000106	Georgia	Savannah	Chatham	54197	0.14	75	8	2
	96706	4	13	0.308	3	3.6e-05	Hawaii	Ewa Beach	Honolulu	118316	0.088	7	4	1
	95355	32	104	0.308	1	1.7e-05	California	Modesto	Stanislaus	80266	0.137	37	9	2
	90241	4	13	0.308	3	6.6e-05	California	Downey	Los Angeles	81220	0.137	13	5	1
	84065	4	13	0.308	2	4.1e-05	Utah	Riverton	Salt Lake	119649	0.081	32	5	1
	80229	36	117	0.308	0	0	Colorado	Denver	Denver	74420	0.117	37	8	1
	7601	229	743	0.308	67	0.001464	New Jersey	Hackensack	Bergen	79133	0.068	19	6	1
	71105	12	39	0.308	9	0.000457	Louisiana	Shreveport	Bossier Parish	62865	0.167	71	4	2
	55371	4	13	0.308	0	0	Minnesota	Princeton	Mille Lacs	89238	0.11	63	8	1
	55008	4	13	0.308	1	6.4e-05	Minnesota	Cambridge	Isanti	80877	0.088	69	9	1
	52807	4	13	0.308	2	0.000119	Iowa	Davenport	Scott	66332	0.119	43	1	2
	50325	53	172	0.308	9	0.000484	Iowa	Clive	Dallas	124908	0.057	32	1	2
	47591	4	13	0.308	4	0.000158	Indiana	Vincennes	Knox	57594	0.132	91	9	7
	35213	4	13	0.308	2	0.000129	Alabama	Birmingham	Jefferson	137879	0.159	28	1	1
	31901	4	13	0.308	4	0.00069	Georgia	Columbus	Muscogee	39865	0.187	54	10	2
	22033	4	13	0.308	12	0.000311	Virginia	Fairfax	Fairfax	129513	0.06	14	2	1
	21702	4	13	0.308	13	0.000279	Maryland	Frederick	Frederick	100449	0.062	46	8	1
	19134	20	65	0.308	5	8.3e-05	Pennsylvania	Philadelphia	Philadelphia	39412	0.227	99	10	1
	18042	8	26	0.308	0	0	Pennsylvania	Easton	Northampton	71638	0.092	87	9	2
	1742	4	13	0.308	1	5.5e-05	Massachusetts	Concord	Middlesex	183657	0.074	8	2	1
	97213	174	567	0.307	31	0.000975	Oregon	Portland	Clackamas	90266	0.076	8	1	1
	55432	90	293	0.307	8	0.000245	Minnesota	Minneapolis	Hennepin	75288	0.098	48	6	1
	54241	27	88	0.307	5	0.000352	Wisconsin	Two Rivers	Manitowoc	61346	0.1	95	10	4
	53066	43	140	0.307	10	0.00027	Wisconsin	Oconomowoc	Waukesha	108292	0.049	55	1	1
	44145	23	75	0.307	5	0.000147	Ohio	Westlake	Cuyahoga	103658	0.165	39	1	1
	17403	23	75	0.307	17	0.000425	Pennsylvania	York	York	65915	0.086	63	10	2
	99218	48	157	0.306	10	0.000613	Washington	Spokane	Spokane	65743	0.123	51	9	2
	94304	116	379	0.306	18	0.00401	California	Palo Alto	Santa Clara	159637	0.069	2	2	1
	92354	68	222	0.306	33	0.001431	California	Loma Linda	San Bernardino	72951	0.138	19	7	1
	90602	15	49	0.306	4	0.000154	California	Whittier	Los Angeles	63956	0.137	20	7	1
	82609	34	111	0.306	5	0.000269	Wyoming	Casper	Natrona	67434	0.091	19	2	3
	78745	19	62	0.306	11	0.000179	Texas	Austin	Bastrop	80437	0.119	26	2	1
	75075	11	36	0.306	28	0.000756	Texas	Plano	Collin	89081	0.063	24	2	1
	68046	22	72	0.306	3	9e-05	Nebraska	Papillion	Sarpy	111452	0.055	36	2	2
	66606	53	173	0.306	15	0.001553	Kansas	Topeka	Shawnee	50805	0.129	63	10	3
	64116	30	98	0.306	13	0.000752	Missouri	Kansas City	Cass	56637	0.07	74	6	1
	46227	15	49	0.306	2	3.5e-05	Indiana	Indianapolis	Marion	49032	0.154	80	4	1
	40165	15	49	0.306	1	2.6e-05	Kentucky	Shepherdsville	Bullitt	73712	0.106	48	2	1
	37343	15	49	0.306	0	0	Tennessee	Hixson	Hamilton	79088	0.123	53	4	2
	30308	34	111	0.306	3	0.000128	Georgia	Atlanta	DeKalb	78429	0.134	44	4	1
	61938	25	82	0.305	3	0.000143	Illinois	Mattoon	Coles	52279	0.194	99	10	5
	60076	51	167	0.305	4	0.000121	Illinois	Skokie	Cook	100786	0.134	55	2	1
	45177	25	82	0.305	2	8.8e-05	Ohio	Wilmington	Clinton	64282	0.145	69	5	6
	43402	39	128	0.305	4	0.000127	Ohio	Bowling Green	Wood	53095	0.129	82	7	2
	27103	51	167	0.305	33	0.000944	North Carolina	Winston Salem	Forsyth	59073	0.152	54	4	2
	97330	7	23	0.304	4	8.9e-05	Oregon	Corvallis	Benton	66196	0.191	23	4	3
	97210	49	161	0.304	7	0.000583	Oregon	Portland	Clackamas	86681	0.076	17	1	1
	94118	17	56	0.304	1	2.5e-05	California	San Francisco	San Francisco	157143	0.105	1	1	1
	72903	17	56	0.304	8	0.000311	Arkansas	Fort Smith	Sebastian	58498	0.165	58	2	3
	67042	77	253	0.304	1	5.8e-05	Kansas	El Dorado	Butler	54792	0.079	92	9	2
	64064	24	79	0.304	5	0.000253	Missouri	Lees Summit	Cass	114231	0.07	22	1	1
	55125	83	273	0.304	14	0.000305	Minnesota	Saint Paul	Ramsey	115704	0.129	23	2	1
	53406	21	69	0.304	1	3.8e-05	Wisconsin	Racine	Racine	73636	0.113	56	2	3
	45415	73	240	0.304	5	0.000397	Ohio	Dayton	Greene	73934	0.106	93	4	2
	44484	7	23	0.304	4	0.000188	Ohio	Warren	Trumbull	64971	0.171	95	9	2
	42303	7	23	0.304	13	0.000312	Kentucky	Owensboro	Daviess	61777	0.14	83	8	3
	37363	14	46	0.304	0	0	Tennessee	Ooltewah	Hamilton	91350	0.123	47	3	2
	28801	56	184	0.304	13	0.000963	North Carolina	Asheville	Buncombe	46496	0.112	32	2	2
	7960	53	175	0.303	26	0.000558	New Jersey	Morristown	Morris	146024	0.05	19	1	1
	78217	30	99	0.303	5	0.000156	Texas	San Antonio	Bexar	53795	0.152	66	8	1
	63703	53	175	0.303	11	0.001242	Missouri	Cape Girardeau	Cape Girardeau	36992	0.145	98	10	3
	61554	72	238	0.303	0	0	Illinois	Pekin	Peoria	58813	0.155	80	9	2
	61443	61	201	0.303	0	0	Illinois	Kewanee	Henry	48020	0.092	97	10	2
	55092	10	33	0.303	4	0.000359	Minnesota	Wyoming	Chisago	95492	0.063	47	6	1
	45409	93	307	0.303	5	0.000317	Ohio	Dayton	Greene	74375	0.106	37	2	2
	44718	77	254	0.303	2	0.000163	Ohio	Canton	Stark	83052	0.132	65	4	2
	33176	76	251	0.303	53	0.001005	Florida	Miami	Miami-Dade	80612	0.153	10	1	1
	33014	10	33	0.303	1	2.5e-05	Florida	Hialeah	Miami-Dade	69586	0.153	45	5	1
	2190	10	33	0.303	6	0.000324	Massachusetts	South Weymouth	Norfolk	95891	0.065	17	4	1
	95356	13	43	0.302	3	9.1e-05	California	Modesto	Stanislaus	91034	0.137	8	9	2
	94010	32	106	0.302	0	0	California	Burlingame	San Mateo	186198	0.064	1	1	1
	84403	57	189	0.302	4	0.000108	Utah	Ogden	Weber	80749	0.076	17	2	2
	81004	55	182	0.302	3	0.000114	Colorado	Pueblo	Pueblo	46827	0.166	88	10	3
	79410	60	199	0.302	19	0.001809	Texas	Lubbock	Lubbock	44650	0.172	87	9	2
	6519	13	43	0.302	36	0.002243	Connecticut	New Haven	New Haven	40069	0.32	63	9	2
	63128	13	43	0.302	15	0.000497	Missouri	Saint Louis	St. Louis	88125	0.202	44	2	1
	47374	65	215	0.302	5	0.00011	Indiana	Richmond	Wayne	50880	0.16	100	10	5
	44903	16	53	0.302	5	0.000193	Ohio	Mansfield	Richland	61688	0.139	100	10	3
	44122	35	116	0.302	19	0.00052	Ohio	Beachwood	Cuyahoga	100335	0.165	29	1	1
	44111	42	139	0.302	7	0.000171	Ohio	Cleveland	Cuyahoga	52390	0.165	74	6	1
	40509	19	63	0.302	5	0.000111	Kentucky	Lexington	Fayette	90503	0.149	42	1	2
	34952	32	106	0.302	9	0.000215	Florida	Port Saint Lucie	St. Lucie	57387	0.125	56	8	2
	20007	184	610	0.302	29	0.001219	District of Columbia	Washington	District of Columbia	145048	0.151	3	1	1
	1930	16	53	0.302	0	0	Massachusetts	Gloucester	Essex	84465	0.097	12	7	1
	10003	39	129	0.302	10	0.000186	New York	Manhattan	New York	152863	0.158	1	1	1
	94520	22	73	0.301	0	0	California	Concord	Contra Costa	77927	0.083	11	6	1
	85013	37	123	0.301	15	0.000726	Arizona	Phoenix	Maricopa	65142	0.115	20	4	1
	80110	25	83	0.301	0	0	Colorado	Englewood	Arapahoe	82829	0.08	34	7	1
	74146	46	153	0.301	17	0.001061	Oklahoma	Tulsa	Osage	42121	0.125	80	5	1
	68114	139	462	0.301	25	0.001406	Nebraska	Omaha	Douglas	71484	0.11	43	1	2
	67801	78	259	0.301	0	0	Kansas	Dodge City	Ford	68808	0.119	93	9	5
	62002	25	83	0.301	18	0.000597	Illinois	Alton	Madison	55041	0.12	88	9	1
	55407	111	369	0.301	12	0.000324	Minnesota	Minneapolis	Hennepin	74518	0.098	50	6	1
	54143	68	226	0.301	15	0.001	Wisconsin	Marinette	Marinette	61495	0.097	89	10	6
	28501	52	173	0.301	4	0.000215	North Carolina	Kinston	Lenoir	34818	0.224	100	10	4
	19713	88	292	0.301	23	0.000768	Delaware	Newark	New Castle	67088	0.105	44	7	1
	10940	25	83	0.301	1	1.9e-05	New York	Middletown	Orange	81158	0.13	65	8	2
	99701	18	60	0.3	1	5.5e-05	Alaska	Fairbanks	Fairbanks North Star Borough	69534	0.069	63	9	8
	98022	15	50	0.3	0	0	Washington	Enumclaw	King	112818	0.084	23	5	1
	93940	15	50	0.3	3	9.5e-05	California	Monterey	Monterey	103946	0.123	6	4	2
	93301	6	20	0.3	6	0.000439	California	Bakersfield	Kern	37294	0.193	76	10	2
	92660	3	10	0.3	9	0.000251	California	Newport Beach	Orange	152700	0.097	1	1	1
	91790	9	30	0.3	4	8.9e-05	California	West Covina	Los Angeles	97868	0.137	15	5	1
	91345	9	30	0.3	4	0.000216	California	Mission Hills	Santa Barbara	93622	0.135	16	5	1
	78550	3	10	0.3	7	0.000129	Texas	Harlingen	Cameron	46341	0.253	97	10	2
	73102	3	10	0.3	9	0.002601	Oklahoma	Oklahoma City	Canadian	62278	0.08	65	3	1
	67337	3	10	0.3	1	9.1e-05	Kansas	Coffeyville	Montgomery	46473	0.169	100	10	7
	6610	6	20	0.3	4	0.00018	Connecticut	Bridgeport	Fairfield	49396	0.24	58	8	2
	61704	33	110	0.3	4	0.000107	Illinois	Bloomington	McLean	87354	0.142	69	4	3
	60031	3	10	0.3	9	0.000242	Illinois	Gurnee	Lake	108424	0.078	52	5	1
	59701	70	233	0.3	5	0.000147	Montana	Butte	Silver Bow	55818	0.159	29	9	5
	54017	27	90	0.3	15	0.000763	Wisconsin	New Richmond	St. Croix	93829	0.059	58	5	1
	53132	6	20	0.3	6	0.000166	Wisconsin	Franklin	Milwaukee	103225	0.178	37	2	1
	4915	3	10	0.3	0	0	Maine	Belfast	Waldo	54164	0.129	61	6	8
	38017	12	40	0.3	8	0.000144	Tennessee	Collierville	Shelby	131354	0.181	21	1	1
	33990	3	10	0.3	21	0.000613	Florida	Cape Coral	Lee	67030	0.117	71	5	2
	33908	27	90	0.3	18	0.000463	Florida	Fort Myers	Lee	68445	0.117	65	8	2
	33467	3	10	0.3	0	0	Florida	Lake Worth	Palm Beach	83238	0.114	85	2	1
	32003	3	10	0.3	7	0.000235	Florida	Fleming Island	Clay	117414	0.094	34	3	1
	30005	3	10	0.3	19	0.000472	Georgia	Alpharetta	Fulton	162808	0.125	8	1	1
	29379	6	20	0.3	2	0.000115	South Carolina	Union	Union	41200	0.21	97	10	2
	29150	9	30	0.3	5	0.000129	South Carolina	Sumter	Sumter	46133	0.164	99	10	3
	23507	39	130	0.3	10	0.001518	Virginia	Norfolk	Norfolk	93512	0.169	22	3	1
	15065	9	30	0.3	8	0.000721	Pennsylvania	Natrona Heights	Allegheny	62355	0.111	88	9	1
	94704	58	194	0.299	4	0.000156	California	Berkeley	Alameda	51696	0.092	6	3	1
	94598	20	67	0.299	13	0.000493	California	Walnut Creek	Contra Costa	185995	0.083	3	2	1
	94531	23	77	0.299	4	9.1e-05	California	Antioch	Contra Costa	115300	0.083	17	6	1
	92120	52	174	0.299	15	0.000496	California	San Diego	San Diego	111909	0.106	7	4	1
	66701	52	174	0.299	0	0	Kansas	Fort Scott	Bourbon	52562	0.128	98	10	6
	56537	29	97	0.299	6	0.000302	Minnesota	Fergus Falls	Otter Tail	59824	0.087	76	10	6
	55433	89	298	0.299	13	0.000381	Minnesota	Minneapolis	Hennepin	77721	0.098	49	7	1
	55082	43	144	0.299	0	0	Minnesota	Stillwater	Washington	111571	0.047	36	1	1
	52501	26	87	0.299	1	3.3e-05	Iowa	Ottumwa	Wapello	55801	0.174	97	10	5
	60153	149	500	0.298	36	0.001539	Illinois	Maywood	Cook	64767	0.134	76	7	1
	46350	48	161	0.298	3	6.7e-05	Indiana	La Porte	LaPorte	70758	0.147	48	2	3
	37203	350	1175	0.298	67	0.003544	Tennessee	Nashville	Davidson	63834	0.143	39	2	1
	33308	56	188	0.298	25	0.00088	Florida	Fort Lauderdale	Broward	80445	0.124	48	2	1
	30046	14	47	0.298	11	0.000275	Georgia	Lawrenceville	Gwinnett	59225	0.101	58	5	1
	15901	14	47	0.298	5	0.001383	Pennsylvania	Johnstown	Cambria	25357	0.144	100	10	3
	78258	11	37	0.297	24	0.000496	Texas	San Antonio	Bexar	110635	0.152	33	2	1
	67401	74	249	0.297	2	3.9e-05	Kansas	Salina	Saline	59008	0.12	92	9	5
	67156	77	259	0.297	2	0.00014	Kansas	Winfield	Cowley	56591	0.14	79	6	4
	67152	77	259	0.297	0	0	Kansas	Wellington	Sumner	48979	0.116	95	10	2
	65201	49	165	0.297	13	0.000268	Missouri	Columbia	Boone	42274	0.178	69	5	3
	64057	22	74	0.297	10	0.0007	Missouri	Independence	Clay	70644	0.083	54	3	1
	60560	19	64	0.297	1	3.7e-05	Illinois	Yorkville	Kendall	106543	0.047	33	3	1
	55387	78	263	0.297	2	0.000139	Minnesota	Waconia	Carver	104969	0.038	36	4	1
	45840	68	229	0.297	6	0.00011	Ohio	Findlay	Hancock	62163	0.105	74	6	4
	44024	11	37	0.297	1	4.1e-05	Ohio	Chardon	Geauga	103250	0.058	66	4	1
	33428	19	64	0.297	8	0.000175	Florida	Boca Raton	Palm Beach	77322	0.114	27	7	1
	98225	55	186	0.296	6	0.000121	Washington	Bellingham	Whatcom	61679	0.129	24	5	3
	87109	34	115	0.296	11	0.000273	New Mexico	Albuquerque	Bernalillo	53182	0.164	86	2	2
	84720	24	81	0.296	0	0	Utah	Cedar City	Iron	60585	0.141	30	9	4
	67357	75	253	0.296	0	0	Kansas	Parsons	Labette	55667	0.152	93	9	7
	55337	84	284	0.296	8	0.000168	Minnesota	Burnsville	Dakota	83575	0.056	46	5	1
	55109	83	280	0.296	11	0.000321	Minnesota	Saint Paul	Ramsey	79391	0.129	60	5	1
	50010	83	280	0.296	17	0.000509	Iowa	Ames	Story	64573	0.196	61	4	3
	44203	21	71	0.296	5	0.000129	Ohio	Barberton	Summit	57589	0.124	96	9	2
	33612	341	1152	0.296	49	0.000967	Florida	Tampa	Hillsborough	41984	0.137	77	9	1
	32796	8	27	0.296	4	0.000193	Florida	Titusville	Brevard	59880	0.101	81	9	2
	20814	8	27	0.296	7	0.000232	Maryland	Bethesda	Montgomery	149657	0.072	5	1	1
	80218	184	623	0.295	28	0.001499	Colorado	Denver	Denver	80587	0.117	17	4	1
	77802	18	61	0.295	8	0.00033	Texas	Bryan	Brazos	65150	0.243	53	4	2
	72758	13	44	0.295	16	0.000342	Arkansas	Rogers	Benton	89111	0.079	24	1	2
	43311	23	78	0.295	0	0	Ohio	Bellefontaine	Logan	65391	0.109	90	8	4
	36604	28	95	0.295	20	0.002203	Alabama	Mobile	Mobile	58952	0.176	43	2	2
	30165	23	78	0.295	12	0.000285	Georgia	Rome	Floyd	58553	0.175	85	9	3
	30165	23	78	0.295	12	0.000285	Georgia	Rome	Floyd	58553	0.175	70	7	3
	21237	62	210	0.295	11	0.000355	Maryland	Rosedale	Baltimore	84118	0.102	51	8	1
	16346	13	44	0.295	3	0.000956	Pennsylvania	Seneca	Venango	61161	0.134	86	9	4
	15132	13	44	0.295	4	0.000206	Pennsylvania	Mckeesport	Allegheny	32859	0.111	100	10	1
	98335	10	34	0.294	21	0.00075	Washington	Gig Harbor	Pierce	119986	0.087	8	2	1
	93463	5	17	0.294	1	0.000124	California	Solvang	Santa Barbara	122321	0.135	7	4	2
	83854	35	119	0.294	7	0.000139	Idaho	Post Falls	Kootenai	69372	0.093	43	4	3
	81632	10	34	0.294	1	9.2e-05	Colorado	Edwards	Eagle	90464	0.08	6	1	5
	6473	10	34	0.294	2	8.1e-05	Connecticut	North Haven	New Haven	121980	0.06	43	6	2
	55422	89	303	0.294	10	0.000352	Minnesota	Minneapolis	Hennepin	88712	0.098	58	5	1
	54911	15	51	0.294	25	0.00097	Wisconsin	Appleton	Calumet	63643	0.059	71	8	3
	54848	10	34	0.294	0	0	Wisconsin	Ladysmith	Rusk	56304	0.114	93	10	8
	44870	50	170	0.294	0	0	Ohio	Sandusky	Erie	55588	0.115	93	9	3
	44308	25	85	0.294	1	0.00069	Ohio	Akron	Summit	15875	0.124	88	8	2
	33701	40	136	0.294	2	0.000115	Florida	Saint Petersburg	Pinellas	65058	0.115	4	1	1
	19010	37	126	0.294	13	0.000607	Pennsylvania	Bryn Mawr	Delaware	136955	0.097	10	1	1
	17110	5	17	0.294	32	0.001257	Pennsylvania	Harrisburg	Dauphin	75276	0.122	62	5	2
	94305	189	645	0.293	15	0.000868	California	Stanford	Santa Clara	72500	0.069	3	2	1
	89509	12	41	0.293	1	2.8e-05	Nevada	Reno	Washoe	78362	0.109	30	1	2
	68124	56	191	0.293	6	0.000395	Nebraska	Omaha	Douglas	96759	0.11	68	6	2
	59804	48	164	0.293	7	0.000892	Montana	Missoula	Missoula	78551	0.119	30	3	3
	56201	54	184	0.293	12	0.000486	Minnesota	Willmar	Kandiyohi	64573	0.109	81	10	4
	53038	17	58	0.293	9	0.002082	Wisconsin	Johnson Creek	Jefferson	91229	0.076	48	3	4
	43228	55	188	0.293	2	3.5e-05	Ohio	Columbus	Delaware	61008	0.045	83	7	1
	23666	17	58	0.293	9	0.000168	Virginia	Hampton	Hampton	67033	0.135	62	8	1
	14621	12	41	0.293	34	0.001031	New York	Rochester	Monroe	32713	0.134	97	10	1
	13326	17	58	0.293	7	0.00149	New York	Cooperstown	Otsego	77198	0.13	28	6	7
	98368	7	24	0.292	1	5.9e-05	Washington	Port Townsend	Jefferson	61924	0.138	36	8	6
	98004	19	65	0.292	11	0.000281	Washington	Bellevue	King	157784	0.084	1	1	1
	67114	75	257	0.292	2	9.5e-05	Kansas	Newton	Harvey	68750	0.097	87	8	2
	61401	87	298	0.292	7	0.000227	Illinois	Galesburg	Knox	45426	0.163	97	10	4
	59901	77	264	0.292	1	1.7e-05	Montana	Kalispell	Flathead	67936	0.093	47	2	5
	32207	96	329	0.292	27	0.000763	Florida	Jacksonville	Duval	59883	0.143	65	8	1
	15237	19	65	0.292	8	0.000181	Pennsylvania	Pittsburgh	Allegheny	104918	0.111	50	4	1
	93720	57	196	0.291	15	0.000309	California	Fresno	Fresno	104428	0.195	23	7	1
	84321	23	79	0.291	0	0	Utah	Logan	Cache	61210	0.135	52	10	3
	68122	52	179	0.291	4	0.000311	Nebraska	Omaha	Douglas	101865	0.11	50	3	2
	66720	75	258	0.291	2	0.000185	Kansas	Chanute	Neosho	55787	0.15	89	8	7
	45406	69	237	0.291	0	0	Ohio	Dayton	Greene	37630	0.106	98	10	2
	2905	39	134	0.291	4	0.000156	Rhode Island	Providence	Providence	53668	0.136	55	9	1
	28203	67	230	0.291	19	0.001056	North Carolina	Charlotte	Mecklenburg	99507	0.105	24	1	1
	13210	142	488	0.291	22	0.001149	New York	Syracuse	Onondaga	38472	0.139	85	10	2
	92103	29	100	0.29	23	0.000671	California	San Diego	San Diego	94210	0.106	9	4	1
	90027	94	324	0.29	107	0.002338	California	Los Angeles	Los Angeles	86826	0.137	7	3	1
	75042	9	31	0.29	2	5.3e-05	Texas	Garland	Collin	60118	0.063	60	5	1
	70805	9	31	0.29	2	8.3e-05	Louisiana	Baton Rouge	East Baton Rouge Parish	27556	0.179	100	10	2
	67068	74	255	0.29	0	0	Kansas	Kingman	Kingman	57257	0.079	95	9	8
	5819	9	31	0.29	8	0.000853	Vermont	Saint Johnsbury	Caledonia	57747	0.118	71	10	9
	43701	56	193	0.29	9	0.000162	Ohio	Zanesville	Muskingum	52283	0.156	95	9	4
	29605	130	448	0.29	17	0.000432	South Carolina	Greenville	Greenville	60470	0.109	83	1	2
	19107	176	606	0.29	34	0.002232	Pennsylvania	Philadelphia	Philadelphia	67690	0.227	31	2	1
	92121	13	45	0.289	8	0.001928	California	San Diego	San Diego	125000	0.106	8	4	1
	67124	73	253	0.289	0	0	Kansas	Pratt	Pratt	62788	0.116	88	8	7
	66112	26	90	0.289	0	0	Kansas	Kansas City	Wyandotte	54937	0.168	58	4	1
	47713	11	38	0.289	0	0	Indiana	Evansville	Vanderburgh	36147	0.143	96	10	2
	45505	57	197	0.289	0	0	Ohio	Springfield	Clark	42692	0.156	99	9	3
	45404	26	90	0.289	4	0.000385	Ohio	Dayton	Greene	34805	0.106	99	10	2
	45385	50	173	0.289	0	0	Ohio	Xenia	Greene	71684	0.106	93	9	2
	30045	22	76	0.289	1	2.1e-05	Georgia	Lawrenceville	Gwinnett	95554	0.101	36	3	1
	15301	13	45	0.289	9	0.000179	Pennsylvania	Washington	Washington	68854	0.095	86	9	1
	15009	13	45	0.289	10	0.000636	Pennsylvania	Beaver	Beaver	79980	0.104	52	4	1
	73120	38	132	0.288	12	0.000342	Oklahoma	Oklahoma City	Canadian	58632	0.08	52	1	1
	60612	248	862	0.288	99	0.002873	Illinois	Chicago	Cook	58858	0.134	56	5	1
	55101	77	267	0.288	7	0.000924	Minnesota	Saint Paul	Ramsey	75795	0.129	46	6	1
	37916	47	163	0.288	16	0.001076	Tennessee	Knoxville	Knox	18586	0.124	68	6	2
	28139	34	118	0.288	0	0	North Carolina	Rutherfordton	Rutherford	55371	0.184	80	8	4
	60504	47	164	0.287	1	2.6e-05	Illinois	Aurora	DuPage	92760	0.063	38	3	1
	36608	33	115	0.287	32	0.000882	Alabama	Mobile	Mobile	59400	0.176	54	6	2
	13057	43	150	0.287	13	0.000907	New York	East Syracuse	Onondaga	72302	0.139	86	10	2
	98332	8	28	0.286	5	0.000254	Washington	Gig Harbor	Pierce	122869	0.087	14	3	1
	98033	10	35	0.286	0	0	Washington	Kirkland	King	163786	0.084	2	1	1
	97527	6	21	0.286	7	0.000189	Oregon	Grants Pass	Josephine	59763	0.161	42	8	3
	94523	14	49	0.286	2	5.7e-05	California	Pleasant Hill	Contra Costa	136787	0.083	7	3	1
	94509	2	7	0.286	0	0	California	Antioch	Contra Costa	78637	0.083	30	8	1
	91355	8	28	0.286	8	0.000264	California	Valencia	Los Angeles	109752	0.137	6	3	1
	90035	2	7	0.286	0	0	California	Los Angeles	Los Angeles	110520	0.137	1	1	1
	85297	2	7	0.286	5	0.000146	Arizona	Gilbert	Maricopa	129508	0.115	25	1	1
	84405	4	14	0.286	5	0.000144	Utah	Ogden	Weber	84752	0.076	49	7	2
	84341	2	7	0.286	7	0.000279	Utah	Logan	Cache	60169	0.135	46	8	3
	84119	2	7	0.286	2	3.9e-05	Utah	West Valley City	Salt Lake	63823	0.081	56	10	1
	83864	20	70	0.286	0	0	Idaho	Sandpoint	Bonner	64066	0.119	33	4	6
	83706	57	199	0.286	5	0.000136	Idaho	Boise	Ada	75036	0.088	36	3	2
	78028	2	7	0.286	2	5e-05	Texas	Kerrville	Kerr	64768	0.125	50	5	4
	77042	4	14	0.286	1	2.5e-05	Texas	Houston	Harris	51723	0.158	66	3	1
	73109	6	21	0.286	6	0.000306	Oklahoma	Oklahoma City	Canadian	36617	0.08	93	9	1
	70002	2	7	0.286	1	5.2e-05	Louisiana	Metairie	Jefferson Parish	66152	0.155	83	1	1
	67530	16	56	0.286	1	5.7e-05	Kansas	Great Bend	Barton	56238	0.145	86	7	7
	66502	14	49	0.286	2	4.5e-05	Kansas	Manhattan	Pottawatomie	50614	0.072	80	4	3
	60631	14	49	0.286	7	0.00023	Illinois	Chicago	Cook	112974	0.134	44	2	1
	56007	2	7	0.286	3	0.000139	Minnesota	Albert Lea	Freeborn	62113	0.095	96	10	7
	55379	68	238	0.286	7	0.000145	Minnesota	Shakopee	Scott	103278	0.05	54	7	1
	53045	2	7	0.286	11	0.000472	Wisconsin	Brookfield	Waukesha	115202	0.049	26	1	1
	45662	30	105	0.286	12	0.000439	Ohio	Portsmouth	Scioto	37980	0.238	91	8	4
	43952	6	21	0.286	7	0.000402	Ohio	Steubenville	Jefferson	43153	0.182	100	10	3
	42001	4	14	0.286	0	0	Kentucky	Paducah	McCracken	62956	0.152	62	2	3
	41017	26	91	0.286	22	0.000536	Kentucky	Ft Mitchell	Kenton	96151	0.119	59	3	1
	34474	20	70	0.286	5	0.000258	Florida	Ocala	Marion	58678	0.144	69	8	2
	32501	2	7	0.286	4	0.000367	Florida	Pensacola	Escambia	35344	0.149	91	10	2
	32024	2	7	0.286	2	9.9e-05	Florida	Lake City	Columbia	63013	0.157	62	7	4
	30134	2	7	0.286	10	0.000222	Georgia	Douglasville	Douglas	68193	0.116	60	6	1
	30096	4	14	0.286	4	5.8e-05	Georgia	Duluth	Gwinnett	69705	0.101	49	4	1
	29403	24	84	0.286	7	0.000313	South Carolina	Charleston	Berkeley	62281	0.109	10	1	2
	28304	6	21	0.286	13	0.000358	North Carolina	Fayetteville	Cumberland	54444	0.176	79	9	2
	27889	12	42	0.286	6	0.000245	North Carolina	Washington	Beaufort	49382	0.171	62	5	6
	22191	4	14	0.286	7	9.7e-05	Virginia	Woodbridge	Prince William	101659	0.06	39	4	1
	19801	18	63	0.286	8	0.000484	Delaware	Wilmington	New Castle	42453	0.105	50	10	1
	1844	8	28	0.286	5	9.5e-05	Massachusetts	Methuen	Essex	93739	0.097	35	8	1
	1301	2	7	0.286	1	5.6e-05	Massachusetts	Greenfield	Franklin	53536	0.12	60	10	4
	6105	57	200	0.285	14	0.000737	Connecticut	Hartford	Hartford	37725	0.21	42	10	1
	59601	68	239	0.285	5	0.000159	Montana	Helena	Lewis and Clark	65696	0.094	42	5	3
	52722	49	172	0.285	6	0.000148	Iowa	Bettendorf	Scott	102036	0.119	16	1	2
	45373	68	239	0.285	12	0.000318	Ohio	Troy	Miami	77348	0.085	88	6	2
	44124	47	165	0.285	2	5e-05	Ohio	Cleveland	Cuyahoga	75255	0.165	66	4	1
	43215	63	221	0.285	14	0.000889	Ohio	Columbus	Delaware	75397	0.045	21	1	1
	87106	54	190	0.284	35	0.001355	New Mexico	Albuquerque	Bernalillo	50999	0.164	63	2	2
	82414	19	67	0.284	3	0.000188	Wyoming	Cody	Park	71202	0.096	43	4	7
	59405	93	327	0.284	11	0.000323	Montana	Great Falls	Cascade	53901	0.136	79	9	3
	47904	23	81	0.284	1	6.2e-05	Indiana	Lafayette	Tippecanoe	44243	0.191	74	6	3
	32073	21	74	0.284	3	7.1e-05	Florida	Orange Park	Clay	70975	0.094	50	8	1
	22042	23	81	0.284	23	0.00066	Virginia	Falls Church	Falls Church	131756	0.023	15	2	1
	97030	26	92	0.283	2	5.1e-05	Oregon	Gresham	Multnomah	61285	0.122	46	8	1
	95816	71	251	0.283	27	0.001473	California	Sacramento	Sacramento	83933	0.131	14	6	1
	65401	36	127	0.283	11	0.000339	Missouri	Rolla	Phelps	50366	0.177	96	7	5
	46514	28	99	0.283	9	0.000218	Indiana	Elkhart	Elkhart	60300	0.12	88	8	3
	45247	17	60	0.283	10	0.000415	Ohio	Cincinnati	Hamilton	90977	0.149	45	2	1
	38119	13	46	0.283	3	0.00013	Tennessee	Memphis	Shelby	92500	0.181	85	1	1
	30274	17	60	0.283	2	5.8e-05	Georgia	Riverdale	Clayton	50337	0.169	84	9	1
	17033	151	533	0.283	45	0.002643	Pennsylvania	Hershey	Dauphin	73611	0.122	28	2	2
	10029	162	573	0.283	85	0.001124	New York	Manhattan	New York	35640	0.158	5	2	1
	60611	298	1056	0.282	128	0.003632	Illinois	Chicago	Cook	126812	0.134	30	1	1
	56601	49	174	0.282	3	8.7e-05	Minnesota	Bemidji	Beltrami	65939	0.161	49	8	7
	54154	46	163	0.282	0	0	Wisconsin	Oconto Falls	Oconto	57108	0.083	76	8	2
	53233	20	71	0.282	5	0.000362	Wisconsin	Milwaukee	Milwaukee	17746	0.178	98	10	1
	40504	20	71	0.282	43	0.001628	Kentucky	Lexington	Fayette	44500	0.149	84	7	2
	91942	9	32	0.281	8	0.000195	California	La Mesa	San Diego	80996	0.106	13	6	1
	89109	54	192	0.281	6	0.000924	Nevada	Las Vegas	Clark	49818	0.134	3	1	1
	74133	9	32	0.281	0	0	Oklahoma	Tulsa	Osage	74314	0.125	55	2	1
	60201	93	331	0.281	34	0.000788	Illinois	Evanston	Cook	89032	0.134	36	1	1
	55102	92	327	0.281	13	0.000665	Minnesota	Saint Paul	Ramsey	72216	0.129	31	3	1
	53715	9	32	0.281	14	0.000871	Wisconsin	Madison	Dane	37392	0.109	49	1	2
	45229	62	221	0.281	21	0.001561	Ohio	Cincinnati	Hamilton	33329	0.149	69	6	1
	20010	113	402	0.281	17	0.000527	District of Columbia	Washington	District of Columbia	106560	0.151	8	4	1
	18510	25	89	0.281	1	6.9e-05	Pennsylvania	Scranton	Lackawanna	49054	0.13	82	8	2
	95815	7	25	0.28	1	3.8e-05	California	Sacramento	Sacramento	54747	0.131	27	10	1
	93901	14	50	0.28	5	0.00017	California	Salinas	Monterey	84669	0.123	12	5	2
	92037	52	186	0.28	13	0.000345	California	La Jolla	San Diego	136601	0.106	1	1	1
	70816	7	25	0.28	10	0.000224	Louisiana	Baton Rouge	East Baton Rouge Parish	64960	0.179	62	3	2
	54935	7	25	0.28	12	0.000282	Wisconsin	Fond Du Lac	Fond du Lac	59938	0.086	85	9	3
	46260	72	257	0.28	17	0.000485	Indiana	Indianapolis	Marion	66330	0.154	76	1	1
	45601	52	186	0.28	24	0.000426	Ohio	Chillicothe	Ross	55539	0.161	83	7	4
	27511	7	25	0.28	0	0	North Carolina	Cary	Chatham	98474	0.104	37	2	1
	26003	26	93	0.28	4	9.8e-05	West Virginia	Wheeling	Marshall	56662	0.147	95	4	3
	8360	19	68	0.279	5	0.000114	New Jersey	Vineland	Cumberland	61484	0.155	65	10	3
	6902	19	68	0.279	7	9.6e-05	Connecticut	Stamford	Fairfield	85517	0.11	16	2	2
	65804	82	294	0.279	17	0.000436	Missouri	Springfield	Christian	55775	0.087	66	5	2
	55350	53	190	0.279	3	0.000161	Minnesota	Hutchinson	McLeod	72133	0.071	70	9	4
	32224	139	498	0.279	14	0.000334	Florida	Jacksonville	Duval	82055	0.143	43	5	1
	15215	17	61	0.279	5	0.000395	Pennsylvania	Pittsburgh	Allegheny	85225	0.111	97	10	1
	87110	15	54	0.278	2	5e-05	New Mexico	Albuquerque	Bernalillo	61158	0.164	75	3	2
	85258	86	309	0.278	24	0.000942	Arizona	Scottsdale	Maricopa	99802	0.115	9	1	1
	75204	5	18	0.278	0	0	Texas	Dallas	Collin	88142	0.063	22	2	1
	63701	15	54	0.278	6	0.000159	Missouri	Cape Girardeau	Cape Girardeau	64661	0.145	53	4	3
	60901	25	90	0.278	7	0.000206	Illinois	Kankakee	Kankakee	52915	0.14	99	10	3
	50316	62	223	0.278	1	6e-05	Iowa	Des Moines	Polk	51803	0.103	84	8	2
	38901	5	18	0.278	4	0.000219	Mississippi	Grenada	Grenada	44820	0.222	79	4	7
	3431	10	36	0.278	12	0.000482	New Hampshire	Keene	Cheshire	69848	0.09	76	9	4
	27403	37	133	0.278	10	0.000511	North Carolina	Greensboro	Guilford	53023	0.151	55	10	2
	21218	10	36	0.278	6	0.000129	Maryland	Baltimore	Baltimore City	58847	0.196	53	10	1
	19805	5	18	0.278	0	0	Delaware	Wilmington	New Castle	55912	0.105	60	8	1
	1915	10	36	0.278	0	0	Massachusetts	Beverly	Essex	98474	0.097	20	4	1
	11706	5	18	0.278	11	0.000168	New York	Bay Shore	Suffolk	110965	0.065	25	6	1
	98801	48	173	0.277	0	0	Washington	Wenatchee	Chelan	70800	0.092	35	9	3
	98109	305	1101	0.277	38	0.001178	Washington	Seattle	King	124408	0.084	22	2	1
	92262	28	101	0.277	8	0.000309	California	Palm Springs	Riverside	63710	0.114	15	8	1
	64108	70	253	0.277	14	0.001433	Missouri	Kansas City	Cass	68836	0.07	40	2	1
	54409	18	65	0.277	0	0	Wisconsin	Antigo	Langlade	53976	0.122	90	10	6
	46391	23	83	0.277	0	0	Indiana	Westville	LaPorte	83817	0.147	63	4	3
	45750	53	191	0.277	4	0.000152	Ohio	Marietta	Washington	53713	0.141	85	8	4
	45504	28	101	0.277	5	0.000311	Ohio	Springfield	Clark	62780	0.156	67	6	3
	44307	36	130	0.277	9	0.001556	Ohio	Akron	Summit	27859	0.124	98	10	2
	43081	51	184	0.277	4	6.2e-05	Ohio	Westerville	Delaware	90043	0.045	54	3	1
	32803	57	206	0.277	12	0.000544	Florida	Orlando	Orange	92557	0.135	40	3	1
	28078	23	83	0.277	9	0.000131	North Carolina	Huntersville	Mecklenburg	112278	0.105	28	2	1
	19140	23	83	0.277	24	0.000444	Pennsylvania	Philadelphia	Philadelphia	30946	0.227	93	10	1
	84003	24	87	0.276	4	7.4e-05	Utah	American Fork	Utah	111339	0.089	40	8	2
	75230	107	387	0.276	27	0.001019	Texas	Dallas	Collin	109589	0.063	8	1	1
	62226	16	58	0.276	12	0.000409	Illinois	Belleville	St. Clair	66054	0.138	27	9	1
	55415	68	246	0.276	9	0.001471	Minnesota	Minneapolis	Hennepin	128378	0.098	10	1	1
	53210	8	29	0.276	1	4.2e-05	Wisconsin	Milwaukee	Milwaukee	41667	0.178	76	8	1
	29501	8	29	0.276	0	0	South Carolina	Florence	Florence	64616	0.178	84	7	3
	84107	33	120	0.275	22	0.0006	Utah	Salt Lake City	Salt Lake	66626	0.081	33	6	1
	60555	25	91	0.275	43	0.002979	Illinois	Warrenville	DuPage	95346	0.063	17	1	1
	59715	73	265	0.275	7	0.000179	Montana	Bozeman	Gallatin	76708	0.106	5	1	3
	55454	22	80	0.275	23	0.002587	Minnesota	Minneapolis	Hennepin	24660	0.098	46	5	1
	50401	28	102	0.275	3	0.000104	Iowa	Mason City	Cerro Gordo	61703	0.093	92	9	5
	43130	49	178	0.275	5	8e-05	Ohio	Lancaster	Fairfield	64691	0.087	88	8	1
	43015	52	189	0.275	6	0.000104	Ohio	Delaware	Delaware	92895	0.045	49	2	1
	17701	14	51	0.275	9	0.000208	Pennsylvania	Williamsport	Lycoming	52860	0.125	86	9	3
	98499	37	135	0.274	0	0	Washington	Lakewood	Pierce	60726	0.087	61	7	1
	98104	130	474	0.274	17	0.001129	Washington	Seattle	King	63621	0.084	17	4	1
	97225	74	270	0.274	13	0.000497	Oregon	Portland	Clackamas	106881	0.076	11	1	1
	95901	20	73	0.274	2	5.5e-05	California	Marysville	Yuba	59378	0.154	56	10	3
	8901	62	226	0.274	87	0.00153	New Jersey	New Brunswick	Middlesex	57138	0.084	48	9	1
	50501	17	62	0.274	2	7e-05	Iowa	Fort Dodge	Webster	64013	0.122	86	9	5
	46526	29	106	0.274	13	0.00039	Indiana	Goshen	Elkhart	60980	0.12	73	3	3
	98112	54	198	0.273	10	0.000426	Washington	Seattle	King	153204	0.084	1	1	1
	97058	3	11	0.273	3	0.000144	Oregon	The Dalles	Wasco	59668	0.117	56	9	7
	92562	3	11	0.273	3	4.7e-05	California	Murrieta	Riverside	108595	0.114	36	7	1
	91911	3	11	0.273	8	9.1e-05	California	Chula Vista	San Diego	77705	0.106	19	7	1
	91786	3	11	0.273	5	8.9e-05	California	Upland	San Bernardino	81973	0.138	22	7	1
	8096	3	11	0.273	0	0	New Jersey	Woodbury	Gloucester	91275	0.075	52	9	1
	64050	3	11	0.273	0	0	Missouri	Independence	Clay	43208	0.083	85	8	1
	60123	9	33	0.273	11	0.000222	Illinois	Elgin	Cook	82358	0.134	44	6	1
	56308	15	55	0.273	0	0	Minnesota	Alexandria	Douglas	70915	0.085	68	9	6
	46256	12	44	0.273	5	0.000223	Indiana	Indianapolis	Marion	83330	0.154	51	2	1
	46250	3	11	0.273	2	0.000117	Indiana	Indianapolis	Marion	65869	0.154	67	5	1
	44136	12	44	0.273	5	0.000198	Ohio	Strongsville	Cuyahoga	90800	0.165	38	2	1
	43213	15	55	0.273	2	5.4e-05	Ohio	Columbus	Delaware	51202	0.045	59	3	1
	43055	54	198	0.273	6	9.6e-05	Ohio	Newark	Licking	59345	0.098	73	3	1
	33613	3	11	0.273	5	0.000134	Florida	Tampa	Hillsborough	41841	0.137	51	6	1
	32503	6	22	0.273	10	0.000295	Florida	Pensacola	Escambia	64857	0.149	94	10	2
	23219	3	11	0.273	6	0.001397	Virginia	Richmond	Richmond	57679	0.075	52	7	1
	2169	6	22	0.273	1	1.6e-05	Massachusetts	Quincy	Norfolk	86335	0.065	19	5	1
	1757	9	33	0.273	9	0.000296	Massachusetts	Milford	Worcester	93100	0.1	38	8	2
	15090	6	22	0.273	15	0.000601	Pennsylvania	Wexford	Allegheny	140313	0.111	28	2	1
	14226	3	11	0.273	0	0	New York	Buffalo	Erie	79330	0.138	69	9	1
	14203	3	11	0.273	2	0.000837	New York	Buffalo	Erie	45950	0.138	35	7	1
	10451	3	11	0.273	5	9.7e-05	New York	Bronx	Bronx	34316	0.269	29	6	1
	91010	317	1166	0.272	28	0.001044	California	Duarte	Los Angeles	95172	0.137	16	6	1
	46563	22	81	0.272	1	4.2e-05	Indiana	Plymouth	Marshall	66150	0.108	84	8	6
	10011	25	92	0.272	9	0.000177	New York	Manhattan	New York	145934	0.158	2	1	1
	7503	26	96	0.271	3	0.000153	New Jersey	Paterson	Passaic	60431	0.135	38	9	1
	70809	71	262	0.271	21	0.000787	Louisiana	Baton Rouge	East Baton Rouge Parish	79148	0.179	32	1	2
	54904	23	85	0.271	20	0.000895	Wisconsin	Oshkosh	Winnebago	89023	0.108	60	3	3
	53188	49	181	0.271	18	0.000528	Wisconsin	Waukesha	Waukesha	84409	0.049	57	1	1
	40701	16	59	0.271	10	0.000333	Kentucky	Corbin	Knox	50346	0.34	80	6	7
	37208	19	70	0.271	2	9.8e-05	Tennessee	Nashville	Davidson	59050	0.143	21	1	1
	33316	36	133	0.271	18	0.001592	Florida	Fort Lauderdale	Broward	93063	0.124	24	2	1
	12208	93	343	0.271	24	0.001038	New York	Albany	Albany	65701	0.125	49	7	2
	99202	53	196	0.27	16	0.000768	Washington	Spokane	Spokane	57083	0.123	66	10	2
	95020	10	37	0.27	0	0	California	Gilroy	Santa Clara	128977	0.069	7	4	1
	7112	43	159	0.27	18	0.000664	New Jersey	Newark	Essex	49966	0.15	48	9	1
	62902	20	74	0.27	0	0	Illinois	Carbondale	Jackson	68125	0.23	95	10	5
	60637	368	1365	0.27	75	0.001466	Illinois	Chicago	Cook	37247	0.134	43	4	1
	60134	17	63	0.27	28	0.000905	Illinois	Geneva	Kane	143697	0.083	16	1	1
	45405	48	178	0.27	0	0	Ohio	Dayton	Greene	39919	0.106	98	10	2
	19111	208	769	0.27	13	0.000194	Pennsylvania	Philadelphia	Philadelphia	57853	0.227	60	5	1
	17109	10	37	0.27	15	0.000565	Pennsylvania	Harrisburg	Dauphin	68496	0.122	64	6	2
	15243	10	37	0.27	17	0.001275	Pennsylvania	Pittsburgh	Allegheny	106414	0.111	33	2	1
	96826	45	167	0.269	3	0.0001	Hawaii	Honolulu	Honolulu	63968	0.088	28	9	1
	94904	59	219	0.269	11	0.000838	California	Greenbrae	Marin	158338	0.07	1	1	1
	63141	135	501	0.269	106	0.005101	Missouri	Saint Louis	St. Louis	120648	0.202	12	1	1
	54303	57	212	0.269	4	0.000146	Wisconsin	Green Bay	Brown	51573	0.097	82	9	2
	54235	46	171	0.269	1	5.6e-05	Wisconsin	Sturgeon Bay	Door	65986	0.087	66	6	6
	28792	14	52	0.269	1	2.8e-05	North Carolina	Hendersonville	Henderson	52327	0.114	58	4	2
	19611	35	130	0.269	20	0.001799	Pennsylvania	Reading	Berks	55213	0.118	78	7	2
	19460	7	26	0.269	4	9.2e-05	Pennsylvania	Phoenixville	Chester	114190	0.06	42	3	1
	19047	18	67	0.269	34	0.001004	Pennsylvania	Langhorne	Bucks	107123	0.056	29	2	1
	18840	35	130	0.269	9	0.000798	Pennsylvania	Sayre	Bradford	63395	0.131	76	7	6
	92024	19	71	0.268	14	0.000279	California	Encinitas	San Diego	141329	0.106	2	1	1
	87505	19	71	0.268	9	0.000283	New Mexico	Santa Fe	Santa Fe	77267	0.123	28	1	3
	85711	11	41	0.268	14	0.000338	Arizona	Tucson	Pima	50227	0.149	82	9	1
	70072	11	41	0.268	2	3.6e-05	Louisiana	Marrero	Jefferson Parish	56643	0.155	56	8	1
	6824	11	41	0.268	2	5.4e-05	Connecticut	Fairfield	Fairfield	182768	0.12	3	1	2
	57105	92	343	0.268	21	0.000923	South Dakota	Sioux Falls	Lincoln	71013	0.065	61	5	2
	35205	15	56	0.268	14	0.000735	Alabama	Birmingham	Jefferson	48681	0.159	63	2	1
	19301	33	123	0.268	10	0.001256	Pennsylvania	Paoli	Chester	140476	0.06	26	2	1
	98362	4	15	0.267	0	0	Washington	Port Angeles	Clallam	65178	0.109	62	9	5
	96734	12	45	0.267	0	0	Hawaii	Kailua	Honolulu	121536	0.088	7	4	1
	95073	4	15	0.267	0	0	California	Soquel	Santa Cruz	112068	0.114	19	7	2
	92868	189	708	0.267	23	0.000843	California	Orange	Orange	87868	0.097	9	8	1
	8062	4	15	0.267	2	0.000112	New Jersey	Mullica Hill	Gloucester	153047	0.075	27	5	1
	7834	4	15	0.267	2	0.000111	New Jersey	Denville	Morris	155356	0.05	24	4	1
	76132	4	15	0.267	7	0.000262	Texas	Fort Worth	Denton	68284	0.074	54	5	1
	75150	8	30	0.267	7	0.00011	Texas	Mesquite	Starr	66265	0.335	59	5	1
	66061	16	60	0.267	24	0.000359	Kansas	Olathe	Johnson	103770	0.053	35	1	1
	24016	8	30	0.267	0	0	Virginia	Roanoke	Roanoke	40664	0.191	73	10	2
	21801	20	75	0.267	8	0.00026	Maryland	Salisbury	Wicomico	65750	0.138	67	9	3
	98686	17	64	0.266	5	0.000244	Washington	Vancouver	Clark	101174	0.089	25	5	1
	60426	64	241	0.266	0	0	Illinois	Harvey	Cook	41246	0.134	96	10	1
	50314	70	263	0.266	42	0.004164	Iowa	Des Moines	Polk	37636	0.103	84	8	2
	50158	17	64	0.266	1	3.2e-05	Iowa	Marshalltown	Marshall	68322	0.112	96	10	4
	50129	17	64	0.266	0	0	Iowa	Jefferson	Greene	55067	0.115	91	10	8
	50036	17	64	0.266	0	0	Iowa	Boone	Boone	72440	0.075	79	7	3
	98002	13	49	0.265	1	2.7e-05	Washington	Auburn	King	68040	0.084	91	7	1
	94110	9	34	0.265	4	5.7e-05	California	San Francisco	San Francisco	152115	0.105	2	1	1
	83814	36	136	0.265	8	0.000301	Idaho	Coeur D Alene	Kootenai	65525	0.093	12	1	3
	82801	59	223	0.265	1	3.9e-05	Wyoming	Sheridan	Sheridan	67276	0.087	53	6	7
	80909	39	147	0.265	7	0.000189	Colorado	Colorado Springs	El Paso	56665	0.092	51	9	2
	62801	27	102	0.265	4	0.0002	Illinois	Centralia	Clinton	52840	0.072	99	10	7
	60068	67	253	0.265	36	0.000915	Illinois	Park Ridge	Cook	138196	0.134	12	1	1
	54601	82	310	0.265	48	0.000939	Wisconsin	La Crosse	La Crosse	57500	0.118	74	8	3
	51104	57	215	0.265	7	0.000308	Iowa	Sioux City	Plymouth	74734	0.057	83	5	3
	2115	323	1220	0.265	69	0.002479	Massachusetts	Boston	Suffolk	51454	0.17	2	1	1
	60048	24	91	0.264	9	0.000306	Illinois	Libertyville	Lake	166229	0.078	17	1	1
	50266	37	140	0.264	2	5.6e-05	Iowa	West Des Moines	Dallas	83166	0.057	47	1	2
	44708	28	106	0.264	0	0	Ohio	Canton	Stark	58760	0.132	83	7	2
	98506	21	80	0.263	20	0.001054	Washington	Olympia	Thurston	88512	0.093	40	7	2
	96766	25	95	0.263	4	0.000227	Hawaii	Lihue	Kauai	88449	0.083	13	7	5
	80220	84	320	0.263	7	0.000193	Colorado	Denver	Denver	96703	0.117	27	6	1
	70121	115	437	0.263	20	0.001825	Louisiana	New Orleans	Orleans Parish	56378	0.229	62	4	1
	67502	10	38	0.263	8	0.000336	Kansas	Hutchinson	Reno	70919	0.123	58	4	4
	61104	25	95	0.263	5	0.000273	Illinois	Rockford	Ogle	29594	0.083	100	10	2
	54301	88	334	0.263	23	0.00104	Wisconsin	Green Bay	Brown	73395	0.097	51	4	2
	53149	15	57	0.263	3	0.000154	Wisconsin	Mukwonago	Walworth	112002	0.096	28	1	1
	44710	45	171	0.263	12	0.001378	Ohio	Canton	Stark	46444	0.132	91	9	2
	44512	5	19	0.263	11	0.000335	Ohio	Youngstown	Mahoning	59727	0.176	60	4	2
	43222	57	217	0.263	1	0.000241	Ohio	Columbus	Delaware	22880	0.045	96	9	1
	30076	5	19	0.263	15	0.000325	Georgia	Roswell	Cobb	104658	0.083	59	1	1
	2920	5	19	0.263	0	0	Rhode Island	Cranston	Providence	70076	0.136	40	5	1
	28374	30	114	0.263	15	0.000782	North Carolina	Pinehurst	Moore	103474	0.095	26	2	3
	25702	10	38	0.263	1	0.000141	West Virginia	Huntington	Cabell	31635	0.201	99	10	2
	20902	5	19	0.263	11	0.000206	Maryland	Silver Spring	Montgomery	105677	0.072	17	2	1
	19114	10	38	0.263	7	0.000222	Pennsylvania	Philadelphia	Philadelphia	77737	0.227	44	4	1
	18960	10	38	0.263	29	0.002447	Pennsylvania	Sellersville	Bucks	102849	0.056	42	3	1
	71301	11	42	0.262	10	0.000522	Louisiana	Alexandria	Rapides Parish	42314	0.183	100	10	3
	43214	71	271	0.262	17	0.000649	Ohio	Columbus	Delaware	90363	0.045	32	1	1
	19104	288	1099	0.262	136	0.002534	Pennsylvania	Philadelphia	Philadelphia	33766	0.227	18	1	1
	97062	31	119	0.261	4	0.000139	Oregon	Tualatin	Clackamas	109500	0.076	42	8	1
	85304	6	23	0.261	0	0	Arizona	Glendale	Maricopa	81866	0.115	47	6	1
	85032	6	23	0.261	2	2.9e-05	Arizona	Phoenix	Maricopa	69942	0.115	40	3	1
	78229	251	963	0.261	78	0.002289	Texas	San Antonio	Bexar	44574	0.152	74	7	1
	65802	24	92	0.261	0	0	Missouri	Springfield	Christian	48304	0.087	96	10	2
	63628	18	69	0.261	0	0	Missouri	Bonne Terre	St. Francois	49877	0.176	92	9	4
	21201	163	624	0.261	51	0.002786	Maryland	Baltimore	Baltimore City	42324	0.196	44	7	1
	16201	6	23	0.261	15	0.000892	Pennsylvania	Kittanning	Armstrong	67169	0.104	90	9	1
	98372	32	123	0.26	2	7.6e-05	Washington	Puyallup	Pierce	94144	0.087	24	3	1
	8053	13	50	0.26	0	0	New Jersey	Marlton	Burlington	111893	0.066	43	8	1
	63080	19	73	0.26	0	0	Missouri	Sullivan	Crawford	61169	0.147	84	7	1
	60521	38	146	0.26	19	0.00105	Illinois	Hinsdale	Cook	242462	0.134	1	1	1
	46360	51	196	0.26	4	9.1e-05	Indiana	Michigan City	LaPorte	58215	0.147	88	8	3
	89502	36	139	0.259	5	0.000108	Nevada	Reno	Washoe	58228	0.109	34	5	2
	77573	7	27	0.259	13	0.000136	Texas	League City	Galveston	119948	0.11	38	3	1
	6830	7	27	0.259	4	0.000161	Connecticut	Greenwich	Fairfield	140024	0.07	1	1	2
	6457	15	58	0.259	12	0.000255	Connecticut	Middletown	Middlesex	75137	0.14	53	7	1
	38655	7	27	0.259	11	0.000243	Mississippi	Oxford	Lafayette	59963	0.196	42	1	4
	38301	15	58	0.259	10	0.000299	Tennessee	Jackson	Madison	37692	0.182	99	10	3
	29169	7	27	0.259	20	0.000907	South Carolina	West Columbia	Lexington	51496	0.116	81	7	2
	2903	67	259	0.259	33	0.002741	Rhode Island	Providence	Providence	57850	0.136	25	2	1
	21133	7	27	0.259	5	0.000156	Maryland	Randallstown	Baltimore	83305	0.102	43	7	1
	19063	15	58	0.259	2	5.3e-05	Pennsylvania	Media	Delaware	119388	0.097	26	2	1
	95403	84	325	0.258	7	0.000157	California	Santa Rosa	Sonoma	93826	0.089	11	5	2
	67003	8	31	0.258	0	0	Kansas	Anthony	Harper	51100	0.155	97	10	8
	53212	8	31	0.258	0	0	Wisconsin	Milwaukee	Milwaukee	43803	0.178	91	10	1
	46032	8	31	0.258	3	5.9e-05	Indiana	Carmel	Hamilton	121496	0.042	8	1	1
	33458	23	89	0.258	19	0.000335	Florida	Jupiter	Palm Beach	104146	0.114	38	1	1
	24501	17	66	0.258	6	0.000224	Virginia	Lynchburg	Lynchburg	44000	0.175	91	10	2
	98405	129	502	0.257	52	0.002143	Washington	Tacoma	Pierce	72606	0.087	27	6	1
	92663	27	105	0.257	27	0.001234	California	Newport Beach	Orange	123333	0.097	1	1	1
	78412	9	35	0.257	10	0.000248	Texas	Corpus Christi	Aransas	57503	0.179	74	7	2
	63127	19	74	0.257	0	0	Missouri	Saint Louis	St. Louis	126199	0.202	47	1	1
	54449	93	362	0.257	21	0.000803	Wisconsin	Marshfield	Marathon	64556	0.083	80	9	4
	44460	9	35	0.257	2	7.9e-05	Ohio	Salem	Columbiana	56313	0.132	94	9	4
	29621	44	171	0.257	8	0.000181	South Carolina	Anderson	Anderson	71438	0.143	66	5	2
	14905	9	35	0.257	6	0.000678	New York	Elmira	Chemung	78163	0.152	61	8	3
	94602	20	78	0.256	6	0.000193	California	Oakland	Alameda	126412	0.092	3	2	1
	78759	11	43	0.256	1	2.2e-05	Texas	Austin	Bastrop	97688	0.119	21	1	1
	70360	11	43	0.256	3	0.000105	Louisiana	Houma	Terrebonne Parish	82759	0.164	98	10	3
	68106	51	199	0.256	0	0	Nebraska	Omaha	Douglas	69404	0.11	60	4	2
	60202	10	39	0.256	7	0.000207	Illinois	Evanston	Cook	96869	0.134	24	2	1
	57701	42	164	0.256	6	0.000133	South Dakota	Rapid City	Pennington	52255	0.123	63	6	3
	53211	22	86	0.256	14	0.000403	Wisconsin	Milwaukee	Milwaukee	73783	0.178	32	2	1
	52402	20	78	0.256	0	0	Iowa	Cedar Rapids	Linn	71048	0.095	74	6	2
	4856	10	39	0.256	0	0	Maine	Rockport	Knox	86188	0.1	39	3	7
	44060	31	121	0.256	2	3.3e-05	Ohio	Mentor	Lake	81656	0.076	62	2	1
	29307	22	86	0.256	1	5.3e-05	South Carolina	Spartanburg	Spartanburg	62523	0.144	42	5	2
	28025	31	121	0.256	18	0.000314	North Carolina	Concord	Cabarrus	70595	0.084	66	4	1
	15108	10	39	0.256	3	7e-05	Pennsylvania	Coraopolis	Allegheny	89619	0.111	60	5	1
	11201	11	43	0.256	7	0.0001	New York	Brooklyn	Kings	163310	0.19	2	1	1
	10016	171	667	0.256	111	0.002042	New York	Manhattan	New York	145864	0.158	6	1	1
	7871	13	51	0.255	2	9.5e-05	New Jersey	Sparta	Sussex	159924	0.055	10	2	1
	75251	12	47	0.255	3	0.000789	Texas	Dallas	Collin	85294	0.063	8	1	1
	63104	28	110	0.255	20	0.001035	Missouri	Saint Louis	St. Louis	68699	0.202	50	3	1
	61108	13	51	0.255	18	0.000607	Illinois	Rockford	Ogle	59783	0.083	92	9	2
	46202	240	940	0.255	62	0.002997	Indiana	Indianapolis	Marion	59578	0.154	30	1	1
	4401	51	200	0.255	20	0.000452	Maine	Bangor	Penobscot	62287	0.134	76	7	3
	29506	13	51	0.255	12	0.000584	South Carolina	Florence	Florence	36116	0.178	74	10	3
	84604	33	130	0.254	7	0.000157	Utah	Provo	Utah	67086	0.089	15	4	2
	8103	54	213	0.254	29	0.002287	New Jersey	Camden	Camden	34434	0.124	100	10	1
	63670	18	71	0.254	0	0	Missouri	Sainte Genevieve	Ste. Genevieve	61588	0.092	52	3	8
	98274	20	79	0.253	7	0.000381	Washington	Mount Vernon	Skagit	88494	0.12	27	4	3
	96817	41	162	0.253	11	0.000199	Hawaii	Honolulu	Honolulu	73264	0.088	25	9	1
	60005	21	83	0.253	14	0.000479	Illinois	Arlington Heights	Cook	95765	0.134	31	2	1
	33028	20	79	0.253	14	0.000508	Florida	Pembroke Pines	Broward	109393	0.124	14	1	1
	30342	112	442	0.253	42	0.001267	Georgia	Atlanta	DeKalb	115779	0.134	10	1	1
	21701	21	83	0.253	5	0.000123	Maryland	Frederick	Frederick	97769	0.062	47	4	1
	70006	37	147	0.252	14	0.00091	Louisiana	Metairie	Jefferson Parish	64097	0.155	53	3	1
	62401	35	139	0.252	4	0.000208	Illinois	Effingham	Effingham	72438	0.108	79	8	7
	98310	46	183	0.251	2	9.2e-05	Washington	Bremerton	Kitsap	68247	0.083	38	8	2
	98101	81	323	0.251	3	0.000184	Washington	Seattle	King	111099	0.084	7	2	1
	89102	42	167	0.251	11	0.000295	Nevada	Las Vegas	Clark	45724	0.134	100	3	1
	60435	61	243	0.251	7	0.000144	Illinois	Joliet	Kendall	72860	0.047	77	5	1
	53215	45	179	0.251	29	0.000488	Wisconsin	Milwaukee	Milwaukee	49091	0.178	90	9	1
	27534	79	315	0.251	5	0.000163	North Carolina	Goldsboro	Wayne	56745	0.179	64	8	3
	98284	19	76	0.25	0	0	Washington	Sedro Woolley	Skagit	80326	0.12	49	9	3
	98133	17	68	0.25	4	7.9e-05	Washington	Seattle	King	85059	0.084	25	3	1
	97301	9	36	0.25	12	0.000217	Oregon	Salem	Marion	53113	0.13	46	9	2
	95817	154	615	0.25	9	0.00062	California	Sacramento	Sacramento	60362	0.131	40	9	1
	94568	10	40	0.25	2	2.8e-05	California	Dublin	Alameda	191039	0.092	4	2	1
	91761	3	12	0.25	13	0.00021	California	Ontario	San Bernardino	89041	0.138	27	6	1
	91741	3	12	0.25	4	0.000154	California	Glendora	Los Angeles	117252	0.137	3	4	1
	90640	11	44	0.25	2	3.2e-05	California	Montebello	Los Angeles	72163	0.137	23	7	1
	84108	2	8	0.25	0	0	Utah	Salt Lake City	Salt Lake	110287	0.081	7	1	1
	81401	7	28	0.25	5	0.000211	Colorado	Montrose	Montrose	57904	0.116	58	9	5
	79606	10	40	0.25	2	7.2e-05	Texas	Abilene	Jones	73381	0.142	45	4	3
	77094	5	20	0.25	12	0.00113	Texas	Houston	Harris	179387	0.158	19	1	1
	77058	4	16	0.25	0	0	Texas	Houston	Harris	63267	0.158	56	5	1
	70503	7	28	0.25	8	0.000271	Louisiana	Lafayette	Lafayette Parish	90286	0.168	30	1	2
	67901	39	156	0.25	0	0	Kansas	Liberal	Seward	56158	0.136	82	7	7
	67005	2	8	0.25	0	0	Kansas	Arkansas City	Cowley	52487	0.14	99	10	4
	66762	17	68	0.25	6	0.00024	Kansas	Pittsburg	Crawford	48570	0.209	99	10	4
	66219	9	36	0.25	0	0	Kansas	Lenexa	Johnson	87439	0.053	32	1	1
	62703	4	16	0.25	6	0.000208	Illinois	Springfield	Sangamon	43760	0.129	90	9	3
	61603	25	100	0.25	0	0	Illinois	Peoria	Peoria	41069	0.155	100	10	2
	60453	27	108	0.25	22	0.000382	Illinois	Oak Lawn	Cook	77221	0.134	51	5	1
	60010	3	12	0.25	8	0.000171	Illinois	Barrington	Cook	170505	0.134	16	1	1
	56401	18	72	0.25	5	0.00016	Minnesota	Brainerd	Crow Wing	62275	0.104	81	10	4
	53705	26	104	0.25	0	0	Wisconsin	Madison	Dane	79253	0.109	33	1	2
	46219	29	116	0.25	5	0.000129	Indiana	Indianapolis	Marion	53727	0.154	81	7	1
	46158	5	20	0.25	1	4.1e-05	Indiana	Mooresville	Morgan	81481	0.085	63	4	1
	44691	32	128	0.25	10	0.000223	Ohio	Wooster	Wayne	69578	0.088	62	4	4
	34452	4	16	0.25	2	0.000147	Florida	Inverness	Citrus	55122	0.15	72	8	3
	33907	2	8	0.25	0	0	Florida	Fort Myers	Lee	51122	0.117	83	9	2
	33064	4	16	0.25	10	0.000167	Florida	Pompano Beach	Broward	62808	0.124	54	6	1
	33024	2	8	0.25	3	4.1e-05	Florida	Hollywood	Broward	72394	0.124	25	5	1
	29341	6	24	0.25	4	0.0002	South Carolina	Gaffney	Cherokee	50487	0.18	78	7	6
	28117	5	20	0.25	10	0.00021	North Carolina	Mooresville	Iredell	104449	0.094	42	3	1
	26505	5	20	0.25	4	0.000105	West Virginia	Morgantown	Monongalia	41817	0.206	73	1	3
	23230	26	104	0.25	7	0.00091	Virginia	Richmond	Richmond	73024	0.075	51	7	1
	22939	2	8	0.25	8	0.001239	Virginia	Fishersville	Augusta	78337	0.081	62	8	3
	22901	10	40	0.25	0	0	Virginia	Charlottesville	Albemarle	88911	0.071	23	3	3
	21742	4	16	0.25	9	0.00026	Maryland	Hagerstown	Washington	80306	0.123	53	8	2
	20910	12	48	0.25	0	0	Maryland	Silver Spring	Montgomery	103813	0.072	9	1	1
	20815	4	16	0.25	3	9.7e-05	Maryland	Chevy Chase	Montgomery	185873	0.072	3	1	1
	17522	14	56	0.25	4	0.000117	Pennsylvania	Ephrata	Lancaster	69084	0.082	68	6	2
	16001	6	24	0.25	20	0.000502	Pennsylvania	Butler	Butler	60866	0.079	56	5	1
	12180	8	32	0.25	10	0.000186	New York	Troy	Rensselaer	68766	0.115	33	7	2
	12148	5	20	0.25	0	0	New York	Rexford	Saratoga	146786	0.066	21	5	2
	1201	16	64	0.25	1	2.2e-05	Massachusetts	Pittsfield	Berkshire	67262	0.11	60	10	3
	10960	13	52	0.25	7	0.000492	New York	Nyack	Rockland	114698	0.151	21	5	1
	10028	2	8	0.25	2	4.4e-05	New York	Manhattan	New York	160244	0.158	1	1	1
	10025	5	20	0.25	3	3.1e-05	New York	Manhattan	New York	106916	0.158	2	1	1
	98105	55	221	0.249	6	0.000119	Washington	Seattle	King	75214	0.084	13	1	1
	19096	47	189	0.249	13	0.000845	Pennsylvania	Wynnewood	Montgomery	158719	0.063	7	1	1
	98003	35	141	0.248	0	0	Washington	Federal Way	King	67547	0.084	23	10	1
	29615	96	387	0.248	5	0.000128	South Carolina	Greenville	Greenville	72494	0.109	44	3	2
	56303	47	190	0.247	7	0.000277	Minnesota	Saint Cloud	Benton	64278	0.093	80	9	3
	51503	23	93	0.247	8	0.000216	Iowa	Council Bluffs	Pottawattamie	76075	0.113	46	1	2
	46617	37	150	0.247	0	0	Indiana	South Bend	St. Joseph	67967	0.144	79	6	2
	33155	20	81	0.247	0	0	Florida	Miami	Miami-Dade	82321	0.153	30	3	1
	92270	28	114	0.246	18	0.001043	California	Rancho Mirage	Riverside	105557	0.114	19	7	1
	79415	14	57	0.246	11	0.000644	Texas	Lubbock	Lubbock	37072	0.172	55	10	2
	78705	34	138	0.246	15	0.00046	Texas	Austin	Bastrop	24126	0.119	9	1	1
	70806	17	69	0.246	3	0.000102	Louisiana	Baton Rouge	East Baton Rouge Parish	52393	0.179	75	1	2
	6708	15	61	0.246	6	0.000205	Connecticut	Waterbury	New Haven	61111	0.16	63	9	2
	31201	30	122	0.246	19	0.002536	Georgia	Macon	Bibb	21642	0.251	40	3	3
	60625	13	53	0.245	18	0.000224	Illinois	Chicago	Cook	83527	0.134	22	2	1
	60608	12	49	0.245	16	0.000193	Illinois	Chicago	Cook	66821	0.134	47	4	1
	60126	12	49	0.245	25	0.00052	Illinois	Elmhurst	Cook	140176	0.134	11	1	1
	1605	13	53	0.245	12	0.000392	Massachusetts	Worcester	Worcester	51360	0.1	57	10	2
	10032	211	861	0.245	24	0.000397	New York	Manhattan	New York	56752	0.158	5	2	1
	60077	20	82	0.244	0	0	Illinois	Skokie	Cook	77826	0.134	55	3	1
	45801	29	119	0.244	1	4.8e-05	Ohio	Lima	Allen	44603	0.123	100	10	3
	3103	19	78	0.244	29	0.000782	New Hampshire	Manchester	Hillsborough	68344	0.069	38	8	2
	15219	10	41	0.244	3	0.000281	Pennsylvania	Pittsburgh	Allegheny	31558	0.111	83	8	1
	5401	64	263	0.243	20	0.000625	Vermont	Burlington	Chittenden	59052	0.112	51	1	3
	45219	74	304	0.243	59	0.003025	Ohio	Cincinnati	Hamilton	34990	0.149	64	4	1
	33140	82	337	0.243	12	0.000607	Florida	Miami Beach	Miami-Dade	98935	0.153	4	1	1
	12110	9	37	0.243	3	0.000152	New York	Latham	Albany	96724	0.125	46	7	2
	88011	15	62	0.242	13	0.000422	New Mexico	Las Cruces	Dona Ana	73362	0.228	74	1	3
	67601	16	66	0.242	2	8.3e-05	Kansas	Hays	Ellis	56845	0.153	98	10	5
	53097	8	33	0.242	5	0.000693	Wisconsin	Mequon	Ozaukee	148633	0.045	9	1	1
	33133	8	33	0.242	16	0.000464	Florida	Miami	Miami-Dade	87924	0.153	1	1	1
	30033	46	190	0.242	13	0.00042	Georgia	Decatur	DeKalb	105260	0.134	31	2	1
	24211	8	33	0.242	6	0.000599	Virginia	Abingdon	Washington	80952	0.12	45	6	2
	94533	7	29	0.241	3	3.8e-05	California	Fairfield	Solano	84907	0.09	32	8	2
	6360	39	162	0.241	12	0.000322	Connecticut	Norwich	New London	63364	0.15	75	10	2
	85259	129	538	0.24	16	0.000719	Arizona	Scottsdale	Maricopa	140533	0.115	7	1	1
	78701	12	50	0.24	8	0.000751	Texas	Austin	Bastrop	148049	0.119	25	1	1
	70115	18	75	0.24	13	0.000393	Louisiana	New Orleans	Orleans Parish	91672	0.229	11	1	1
	5701	6	25	0.24	5	0.000244	Vermont	Rutland	Rutland	56667	0.114	86	10	7
	36607	12	50	0.24	10	0.001709	Alabama	Mobile	Mobile	42389	0.176	99	10	2
	30041	6	25	0.24	10	0.000135	Georgia	Cumming	Forsyth	135591	0.046	19	1	1
	19380	12	50	0.24	6	0.000119	Pennsylvania	West Chester	Chester	118207	0.06	14	1	1
	65807	94	393	0.239	22	0.000397	Missouri	Springfield	Christian	48029	0.087	90	6	2
	44131	22	92	0.239	3	0.000145	Ohio	Independence	Cuyahoga	94822	0.165	33	1	1
	37212	17	71	0.239	1	4.8e-05	Tennessee	Nashville	Davidson	83458	0.143	27	1	1
	7922	5	21	0.238	20	0.001656	New Jersey	Berkeley Heights	Union	195162	0.089	12	2	1
	7675	5	21	0.238	4	0.000148	New Jersey	Westwood	Bergen	168662	0.068	11	2	1
	68118	5	21	0.238	10	0.001091	Nebraska	Omaha	Douglas	138099	0.11	24	1	2
	66801	5	21	0.238	4	0.000146	Kansas	Emporia	Lyon	54322	0.162	86	9	4
	44106	228	958	0.238	45	0.001828	Ohio	Cleveland	Cuyahoga	39878	0.165	65	4	1
	40217	5	21	0.238	7	0.000563	Kentucky	Louisville	Jefferson	70771	0.141	74	5	1
	2703	5	21	0.238	0	0	Massachusetts	Attleboro	Bristol	91458	0.111	33	9	1
	11021	5	21	0.238	2	0.000102	New York	Great Neck	Nassau	111777	0.054	30	6	1
	96701	32	135	0.237	13	0.000313	Hawaii	Aiea	Honolulu	108261	0.088	7	4	1
	83501	9	38	0.237	10	0.000269	Idaho	Lewiston	Nez Perce	65202	0.141	31	3	3
	46601	82	346	0.237	14	0.002789	Indiana	South Bend	St. Joseph	27036	0.144	93	9	2
	32114	14	59	0.237	14	0.000393	Florida	Daytona Beach	Volusia	40726	0.122	89	10	2
	19001	47	198	0.237	11	0.000617	Pennsylvania	Abington	Montgomery	103273	0.063	47	4	1
	15236	9	38	0.237	0	0	Pennsylvania	Pittsburgh	Allegheny	79521	0.111	45	3	1
	79106	54	229	0.236	9	0.000322	Texas	Amarillo	Potter	50271	0.207	100	10	2
	67214	152	644	0.236	14	0.000861	Kansas	Wichita	Sedgwick	32821	0.137	98	10	2
	37920	47	199	0.236	83	0.001951	Tennessee	Knoxville	Knox	58430	0.124	70	7	2
	21205	17	72	0.236	0	0	Maryland	Baltimore	Baltimore City	38211	0.196	88	10	1
	10466	25	106	0.236	0	0	New York	Bronx	Bronx	60892	0.269	17	5	1
	80209	12	51	0.235	0	0	Colorado	Denver	Denver	106880	0.117	8	1	1
	78666	4	17	0.235	3	3.5e-05	Texas	San Marcos	Caldwell	52432	0.14	46	4	1
	56001	4	17	0.235	3	5.9e-05	Minnesota	Mankato	Blue Earth	65317	0.164	59	8	3
	43623	82	349	0.235	15	0.00075	Ohio	Toledo	Lucas	65986	0.178	57	3	2
	3301	19	81	0.235	8	0.000235	New Hampshire	Concord	Merrimack	78394	0.072	64	9	4
	29651	11	47	0.234	0	0	South Carolina	Greer	Greenville	73505	0.109	69	3	2
	59101	121	519	0.233	17	0.000416	Montana	Billings	Yellowstone	56659	0.107	59	8	3
	57104	57	245	0.233	7	0.000263	South Dakota	Sioux Falls	Lincoln	54003	0.065	77	8	2
	47150	14	60	0.233	13	0.000261	Indiana	New Albany	Floyd	61558	0.094	89	5	1
	46805	10	43	0.233	0	0	Indiana	Fort Wayne	Allen	48613	0.12	92	9	2
	45429	95	407	0.233	87	0.00328	Ohio	Dayton	Greene	75112	0.106	72	5	2
	37620	10	43	0.233	1	2.6e-05	Tennessee	Bristol	Sullivan	50154	0.152	71	7	2
	3106	21	90	0.233	0	0	New Hampshire	Hooksett	Merrimack	100711	0.072	37	5	4
	1854	10	43	0.233	4	0.000138	Massachusetts	Lowell	Middlesex	66645	0.074	47	8	1
	18508	10	43	0.233	0	0	Pennsylvania	Scranton	Lackawanna	42800	0.13	85	9	2
	14623	20	86	0.233	2	7.7e-05	New York	Rochester	Monroe	58217	0.134	81	9	1
	80224	23	99	0.232	0	0	Colorado	Denver	Denver	76028	0.117	16	3	1
	63131	51	220	0.232	16	0.000863	Missouri	Saint Louis	St. Louis	208654	0.202	5	1	1
	58501	78	336	0.232	9	0.000315	North Dakota	Bismarck	Burleigh	65777	0.079	53	4	3
	46016	13	56	0.232	0	0	Indiana	Anderson	Madison	33720	0.141	99	10	1
	2906	23	99	0.232	7	0.000265	Rhode Island	Providence	Providence	98563	0.136	6	1	1
	2111	69	297	0.232	19	0.002257	Massachusetts	Boston	Suffolk	72321	0.17	2	1	1
	96001	3	13	0.231	0	0	California	Redding	Shasta	70701	0.133	41	9	3
	93534	9	39	0.231	4	9.4e-05	California	Lancaster	Los Angeles	55945	0.137	50	10	1
	91342	6	26	0.231	0	0	California	Sylmar	Los Angeles	89264	0.137	14	5	1
	90069	6	26	0.231	0	0	California	West Hollywood	Los Angeles	106133	0.137	3	2	1
	77478	6	26	0.231	11	0.000476	Texas	Sugar Land	Fort Bend	110032	0.069	30	1	1
	54913	3	13	0.231	1	4.2e-05	Wisconsin	Appleton	Calumet	98125	0.059	41	2	3
	43016	3	13	0.231	8	0.000181	Ohio	Dublin	Delaware	108502	0.045	38	2	1
	4102	15	65	0.231	33	0.001886	Maine	Portland	Cumberland	77350	0.072	25	1	2
	4101	9	39	0.231	0	0	Maine	Portland	Cumberland	54513	0.072	23	1	2
	33138	3	13	0.231	1	3.5e-05	Florida	Miami	Miami-Dade	58990	0.153	22	2	1
	7450	17	74	0.23	8	0.000307	New Jersey	Ridgewood	Bergen	211154	0.068	9	1	1
	34232	28	122	0.23	3	8.7e-05	Florida	Sarasota	Sarasota	79806	0.081	34	4	2
	10019	17	74	0.23	12	0.000281	New York	Manhattan	New York	113335	0.158	3	1	1
	96793	11	48	0.229	7	0.000209	Hawaii	Wailuku	Maui	107101	0.093	31	10	3
	70118	16	70	0.229	5	0.000136	Louisiana	New Orleans	Orleans Parish	60636	0.229	34	1	1
	50702	16	70	0.229	5	0.00024	Iowa	Waterloo	Black Hawk	58418	0.157	73	4	3
	18301	16	70	0.229	5	0.000171	Pennsylvania	East Stroudsburg	Monroe	88374	0.113	77	8	4
	98273	13	57	0.228	0	0	Washington	Mount Vernon	Skagit	71498	0.12	46	9	3
	94806	20	88	0.227	0	0	California	San Pablo	Contra Costa	82274	0.083	25	8	1
	6606	5	22	0.227	6	0.000111	Connecticut	Bridgeport	Fairfield	64142	0.17	50	7	2
	37660	17	75	0.227	12	0.000304	Tennessee	Kingsport	Hawkins	45453	0.169	84	8	2
	22003	5	22	0.227	0	0	Virginia	Annandale	Fairfax	125222	0.06	9	1	1
	55416	113	499	0.226	4	0.000115	Minnesota	Minneapolis	Hennepin	99383	0.098	40	2	1
	34652	12	53	0.226	2	7.9e-05	Florida	New Port Richey	Pasco	48891	0.118	66	8	1
	33756	7	31	0.226	8	0.000245	Florida	Clearwater	Pinellas	58059	0.115	60	6	1
	32901	12	53	0.226	16	0.00058	Florida	Melbourne	Brevard	47115	0.101	69	8	2
	26101	9	40	0.225	4	0.000139	West Virginia	Parkersburg	Wood	43134	0.148	95	8	3
	68847	22	98	0.224	2	0.000117	Nebraska	Kearney	Buffalo	66818	0.118	41	2	4
	30309	34	152	0.224	11	0.000372	Georgia	Atlanta	DeKalb	110303	0.134	29	2	1
	11432	15	67	0.224	0	0	New York	Jamaica	Queens	72001	0.117	15	4	1
	85381	2	9	0.222	13	0.00048	Arizona	Peoria	Maricopa	86743	0.115	39	5	1
	8080	2	9	0.222	8	0.000209	New Jersey	Sewell	Gloucester	114725	0.075	48	9	1
	77079	2	9	0.222	8	0.000228	Texas	Houston	Harris	99164	0.158	6	1	1
	75080	6	27	0.222	1	1.9e-05	Texas	Richardson	Collin	86341	0.063	67	3	1
	72901	2	9	0.222	3	0.000144	Arkansas	Fort Smith	Sebastian	42361	0.165	94	9	3
	70506	6	27	0.222	4	0.0001	Louisiana	Lafayette	Lafayette Parish	53426	0.168	58	3	2
	6516	6	27	0.222	0	0	Connecticut	West Haven	New Haven	72827	0.11	67	8	2
	63117	2	9	0.222	14	0.001445	Missouri	Saint Louis	St. Louis	84950	0.202	51	1	1
	61032	2	9	0.222	5	0.00017	Illinois	Freeport	Stephenson	49346	0.133	100	10	4
	55114	2	9	0.222	1	0.000279	Minnesota	Saint Paul	Ramsey	68242	0.129	46	6	1
	53095	4	18	0.222	24	0.000868	Wisconsin	West Bend	Washington	77397	0.047	55	5	1
	44121	2	9	0.222	0	0	Ohio	Cleveland	Cuyahoga	72606	0.165	77	6	1
	39402	2	9	0.222	0	0	Mississippi	Hattiesburg	Forrest	68157	0.228	65	1	3
	34747	2	9	0.222	1	3.8e-05	Florida	Kissimmee	Osceola	81019	0.134	16	1	1
	33462	2	9	0.222	10	0.00031	Florida	Lake Worth	Palm Beach	67916	0.114	68	8	1
	32955	2	9	0.222	1	2.5e-05	Florida	Rockledge	Brevard	82969	0.101	31	3	2
	2904	2	9	0.222	13	0.000416	Rhode Island	Providence	Providence	61853	0.136	53	9	1
	2886	6	27	0.222	19	0.000622	Rhode Island	Warwick	Kent	81788	0.075	48	7	1
	28806	6	27	0.222	6	0.000135	North Carolina	Asheville	Buncombe	59875	0.112	30	3	2
	28210	2	9	0.222	11	0.000235	North Carolina	Charlotte	Mecklenburg	90050	0.105	10	1	1
	19013	10	45	0.222	9	0.000261	Pennsylvania	Chester	Delaware	38237	0.097	96	10	1
	16105	4	18	0.222	5	0.000321	Pennsylvania	New Castle	Lawrence	68535	0.123	57	4	1
	15666	2	9	0.222	4	0.000257	Pennsylvania	Mount Pleasant	Westmoreland	62295	0.097	72	7	1
	10532	4	18	0.222	13	0.002579	New York	Hawthorne	Westchester	131531	0.085	11	3	1
	10468	2	9	0.222	0	0	New York	Bronx	Bronx	43985	0.269	25	6	1
	85338	15	68	0.221	10	0.000164	Arizona	Goodyear	Maricopa	93435	0.115	39	4	1
	60525	15	68	0.221	8	0.000253	Illinois	La Grange	Cook	108941	0.134	21	2	1
	40215	23	104	0.221	2	0.000103	Kentucky	Louisville	Jefferson	41397	0.141	94	9	1
	98034	11	50	0.22	6	0.000114	Washington	Kirkland	King	119806	0.084	8	2	1
	96813	93	422	0.22	7	0.00027	Hawaii	Honolulu	Honolulu	86355	0.088	25	6	1
	50309	91	414	0.22	22	0.002364	Iowa	Des Moines	Polk	58041	0.103	45	2	2
	40503	27	123	0.22	14	0.000497	Kentucky	Lexington	Fayette	71131	0.149	51	2	2
	32401	7	32	0.219	1	5.5e-05	Florida	Panama City	Bay	46603	0.122	90	10	3
	75201	12	55	0.218	0	0	Texas	Dallas	Collin	102891	0.063	20	1	1
	58103	19	87	0.218	8	0.000165	North Dakota	Fargo	Cass	56786	0.108	63	6	3
	94574	10	46	0.217	0	0	California	Saint Helena	Napa	130250	0.079	1	1	3
	84770	33	152	0.217	2	4.2e-05	Utah	Saint George	Washington	64499	0.088	43	8	3
	60563	5	23	0.217	1	2.6e-05	Illinois	Naperville	DuPage	106328	0.063	18	1	1
	45433	18	83	0.217	0	0	Ohio	Dayton	Greene	69962	0.106	58	3	2
	27302	5	23	0.217	0	0	North Carolina	Mebane	Alamance	77308	0.142	57	5	3
	19901	5	23	0.217	6	0.000153	Delaware	Dover	Kent	61809	0.123	54	9	3
	37604	11	51	0.216	10	0.00027	Tennessee	Johnson City	Carter	47171	0.181	91	9	3
	33606	8	37	0.216	8	0.000355	Florida	Tampa	Hillsborough	106640	0.137	6	1	1
	10461	95	439	0.216	5	9.8e-05	New York	Bronx	Bronx	64444	0.269	21	5	1
	29406	17	79	0.215	18	0.000553	South Carolina	Charleston	Berkeley	45797	0.109	83	4	2
	29401	26	121	0.215	7	0.000787	South Carolina	Charleston	Berkeley	80886	0.109	1	1	2
	21231	131	610	0.215	0	0	Maryland	Baltimore	Baltimore City	88091	0.196	24	4	1
	86001	3	14	0.214	4	0.000108	Arizona	Flagstaff	Coconino	60774	0.169	44	2	3
	81601	6	28	0.214	3	0.000181	Colorado	Glenwood Springs	Garfield	97896	0.081	6	4	5
	63108	6	28	0.214	0	0	Missouri	Saint Louis	St. Louis	56306	0.202	29	1	1
	55355	15	70	0.214	0	0	Minnesota	Litchfield	Meeker	70167	0.076	65	8	6
	46544	3	14	0.214	0	0	Indiana	Mishawaka	St. Joseph	59024	0.144	90	9	2
	39705	6	28	0.214	26	0.002116	Mississippi	Columbus	Lowndes	75940	0.181	50	1	5
	34744	3	14	0.214	1	1.6e-05	Florida	Kissimmee	Osceola	63320	0.134	61	5	1
	32822	3	14	0.214	1	1.5e-05	Florida	Orlando	Orange	51555	0.135	57	7	1
	28358	3	14	0.214	5	0.000147	North Carolina	Lumberton	Robeson	45595	0.271	92	10	4
	28054	9	42	0.214	8	0.000198	North Carolina	Gastonia	Gaston	55892	0.124	80	6	1
	20895	3	14	0.214	0	0	Maryland	Kensington	Montgomery	165423	0.072	9	1	1
	20774	3	14	0.214	12	0.000235	Maryland	Upper Marlboro	Prince George's	118595	0.096	32	5	1
	91204	13	61	0.213	2	0.000108	California	Glendale	Los Angeles	69102	0.137	7	5	1
	11219	10	47	0.213	11	0.000119	New York	Brooklyn	Kings	51194	0.19	9	3	1
	94609	64	302	0.212	1	4e-05	California	Oakland	Alameda	107242	0.092	4	2	1
	60616	7	33	0.212	2	3.8e-05	Illinois	Chicago	Cook	72326	0.134	47	4	1
	58701	18	85	0.212	7	0.000213	North Dakota	Minot	Ward	74753	0.09	35	3	3
	97232	4	19	0.211	0	0	Oregon	Portland	Clackamas	75013	0.076	16	2	1
	8060	31	147	0.211	8	0.000314	New Jersey	Mount Holly	Burlington	104377	0.066	73	10	1
	77504	4	19	0.211	4	0.000157	Texas	Pasadena	Harris	52620	0.158	88	9	1
	68131	54	256	0.211	0	0	Nebraska	Omaha	Douglas	46172	0.11	73	7	2
	62526	111	525	0.211	9	0.000294	Illinois	Decatur	Macon	46599	0.155	99	10	3
	53051	12	57	0.211	28	0.000725	Wisconsin	Menomonee Falls	Waukesha	97115	0.049	42	1	1
	46410	4	19	0.211	11	0.000281	Indiana	Merrillville	Lake	60432	0.147	84	3	1
	46037	4	19	0.211	6	0.000128	Indiana	Fishers	Hamilton	132272	0.042	20	1	1
	24740	4	19	0.211	4	0.000242	West Virginia	Princeton	Mercer	41911	0.188	84	6	4
	24541	28	133	0.211	5	0.000176	Virginia	Danville	Pittsylvania	47587	0.164	99	10	4
	1420	4	19	0.211	9	0.000216	Massachusetts	Fitchburg	Worcester	65599	0.1	48	9	2
	76012	13	62	0.21	4	0.000144	Texas	Arlington	Tarrant	80972	0.11	57	5	1
	15213	94	449	0.209	71	0.002414	Pennsylvania	Pittsburgh	Allegheny	28790	0.111	62	3	1
	95204	5	24	0.208	2	6.6e-05	California	Stockton	San Joaquin	70063	0.129	39	9	2
	33143	5	24	0.208	8	0.000252	Florida	Miami	Miami-Dade	78525	0.153	7	1	1
	26330	5	24	0.208	2	0.000131	West Virginia	Bridgeport	Harrison	87705	0.137	51	1	5
	7042	6	29	0.207	6	0.000223	New Jersey	Montclair	Essex	130329	0.15	20	4	1
	55805	76	368	0.207	9	0.000895	Minnesota	Duluth	St. Louis	43063	0.137	86	10	2
	61801	96	465	0.206	9	0.000322	Illinois	Urbana	Champaign	35266	0.187	95	7	3
	47905	20	97	0.206	4	9.6e-05	Indiana	Lafayette	Tippecanoe	63072	0.191	60	7	3
	27215	13	63	0.206	3	6.5e-05	North Carolina	Burlington	Alamance	63844	0.142	87	3	3
	91006	8	39	0.205	0	0	California	Arcadia	Los Angeles	123358	0.137	9	3	1
	21601	8	39	0.205	4	0.00017	Maryland	Easton	Talbot	80434	0.093	31	8	6
	2118	50	244	0.205	79	0.002782	Massachusetts	Boston	Suffolk	74155	0.17	5	1	1
	72205	105	514	0.204	83	0.003808	Arkansas	Little Rock	Pulaski	61959	0.166	55	1	2
	4330	20	98	0.204	9	0.000341	Maine	Augusta	Kennebec	52500	0.124	81	9	4
	42431	11	54	0.204	5	0.000188	Kentucky	Madisonville	Hopkins	54437	0.192	75	5	5
	21401	22	108	0.204	10	0.000247	Maryland	Annapolis	Anne Arundel	114699	0.058	19	2	1
	84103	13	64	0.203	3	0.00013	Utah	Salt Lake City	Salt Lake	79497	0.081	26	4	1
	2908	12	59	0.203	15	0.000384	Rhode Island	Providence	Providence	68268	0.136	46	7	1
	89106	72	357	0.202	8	0.000313	Nevada	Las Vegas	Clark	36403	0.134	71	9	1
	29303	82	405	0.202	18	0.000657	South Carolina	Spartanburg	Spartanburg	45360	0.144	95	8	2
	93444	2	10	0.2	0	0	California	Nipomo	San Luis Obispo	102566	0.126	16	6	2
	92780	2	10	0.2	4	7.3e-05	California	Tustin	Orange	89375	0.097	6	4	1
	90720	2	10	0.2	3	0.000127	California	Los Alamitos	Orange	131660	0.097	3	2	1
	8865	4	20	0.2	4	0.000131	New Jersey	Phillipsburg	Warren	73519	0.077	53	9	2
	79601	3	15	0.2	6	0.000226	Texas	Abilene	Jones	53049	0.142	95	10	3
	7740	15	75	0.2	8	0.000249	New Jersey	Long Branch	Monmouth	72520	0.064	57	9	1
	75219	2	10	0.2	1	4e-05	Texas	Dallas	Collin	86826	0.063	47	4	1
	63044	3	15	0.2	6	0.000554	Missouri	Bridgeton	St. Louis	71188	0.096	93	9	1
	58104	3	15	0.2	8	0.000173	North Dakota	Fargo	Cass	85919	0.108	52	2	3
	43235	8	40	0.2	0	0	Ohio	Columbus	Delaware	83371	0.045	44	2	1
	40241	6	30	0.2	7	0.000226	Kentucky	Louisville	Jefferson	95309	0.141	51	1	1
	37421	4	20	0.2	3	5.7e-05	Tennessee	Chattanooga	Hamilton	76562	0.123	44	3	2
	32608	11	55	0.2	50	0.000938	Florida	Gainesville	Alachua	57249	0.202	30	10	2
	28574	2	10	0.2	0	0	North Carolina	Richlands	Onslow	61312	0.128	82	8	3
	28352	2	10	0.2	8	0.000328	North Carolina	Laurinburg	Scotland	40794	0.261	90	10	6
	27577	2	10	0.2	12	0.000448	North Carolina	Smithfield	Johnston	57281	0.107	69	6	1
	27536	3	15	0.2	8	0.00052	North Carolina	Henderson	Vance	39028	0.187	94	10	6
	24073	3	15	0.2	0	0	Virginia	Christiansburg	Montgomery	69581	0.249	54	7	3
	23970	5	25	0.2	3	0.000381	Virginia	South Hill	Mecklenburg	50673	0.188	73	9	7
	23454	3	15	0.2	6	0.000103	Virginia	Virginia Beach	Virginia Beach	95547	0.08	40	5	1
	23226	13	65	0.2	2	0.000125	Virginia	Richmond	Richmond	124364	0.075	15	2	1
	20879	2	10	0.2	2	7.3e-05	Maryland	Gaithersburg	Montgomery	100324	0.072	22	3	1
	19605	6	30	0.2	7	0.00034	Pennsylvania	Reading	Berks	81222	0.118	50	4	2
	19141	24	120	0.2	23	0.000672	Pennsylvania	Philadelphia	Philadelphia	37053	0.227	84	9	1
	14626	2	10	0.2	23	0.000789	New York	Rochester	Monroe	76513	0.134	66	8	1
	10305	10	50	0.2	11	0.000261	New York	Staten Island	Richmond	84764	0.104	17	5	1
	10021	201	1006	0.2	45	0.001107	New York	Manhattan	New York	149432	0.158	3	1	1
	90033	160	804	0.199	143	0.003001	California	Los Angeles	Los Angeles	50616	0.137	16	6	1
	52403	60	301	0.199	32	0.001323	Iowa	Cedar Rapids	Linn	75791	0.095	78	7	2
	74136	52	263	0.198	7	0.000221	Oklahoma	Tulsa	Osage	49669	0.125	74	1	1
	74104	18	91	0.198	3	0.00024	Oklahoma	Tulsa	Osage	50365	0.125	41	6	1
	7018	26	131	0.198	1	3.4e-05	New Jersey	East Orange	Essex	57482	0.15	28	9	1
	60657	14	71	0.197	34	0.000478	Illinois	Chicago	Cook	105428	0.134	9	1	1
	47303	23	117	0.197	11	0.000451	Indiana	Muncie	Delaware	38355	0.206	97	10	3
	24273	15	76	0.197	5	0.000833	Virginia	Norton	Norton	38396	0.291	92	10	7
	75235	44	224	0.196	65	0.003433	Texas	Dallas	Collin	57744	0.063	52	4	1
	60432	11	56	0.196	0	0	Illinois	Joliet	Kendall	61345	0.047	84	9	1
	32209	9	46	0.196	7	0.000194	Florida	Jacksonville	Duval	28534	0.143	97	10	1
	58201	29	149	0.195	8	0.000189	North Dakota	Grand Forks	Grand Forks	65498	0.142	54	2	3
	8690	12	62	0.194	13	0.000651	New Jersey	Trenton	Mercer	114181	0.112	27	5	2
	60614	20	103	0.194	0	0	Illinois	Chicago	Cook	135364	0.134	5	1	1
	19464	14	72	0.194	2	4.2e-05	Pennsylvania	Pottstown	Montgomery	73577	0.063	83	8	1
	19026	18	93	0.194	0	0	Pennsylvania	Drexel Hill	Delaware	85121	0.097	56	4	1
	11212	6	31	0.194	6	7.1e-05	New York	Brooklyn	Kings	35840	0.19	59	5	1
	91105	21	109	0.193	14	0.001103	California	Pasadena	Los Angeles	163253	0.137	1	1	1
	64131	57	295	0.193	7	0.000314	Missouri	Kansas City	Cass	59226	0.07	49	5	1
	92064	5	26	0.192	0	0	California	Poway	San Diego	135943	0.106	2	4	1
	53405	14	73	0.192	5	0.000184	Wisconsin	Racine	Racine	63782	0.113	75	9	3
	2135	10	52	0.192	8	0.00018	Massachusetts	Brighton	Suffolk	87603	0.17	15	4	1
	15801	5	26	0.192	6	0.000295	Pennsylvania	Du Bois	Clearfield	61757	0.137	73	7	4
	36207	8	42	0.19	3	0.000152	Alabama	Anniston	Calhoun	66949	0.18	59	3	3
	27320	15	79	0.19	1	2.7e-05	North Carolina	Reidsville	Rockingham	50070	0.188	61	10	2
	27203	16	84	0.19	4	0.000182	North Carolina	Asheboro	Randolph	43879	0.147	87	9	2
	11718	4	21	0.19	0	0	New York	Brightwaters	Suffolk	187581	0.065	9	3	1
	11215	11	58	0.19	12	0.000167	New York	Brooklyn	Kings	173899	0.19	1	1	1
	43420	7	37	0.189	2	6.8e-05	Ohio	Fremont	Sandusky	57972	0.13	61	4	4
	27893	14	74	0.189	6	0.000154	North Carolina	Wilson	Wilson	37737	0.204	100	10	4
	25701	24	127	0.189	7	0.00032	West Virginia	Huntington	Cabell	47557	0.201	91	3	2
	27614	3	16	0.188	11	0.000327	North Carolina	Raleigh	Durham	125727	0.123	10	1	1
	14620	13	69	0.188	10	0.000412	New York	Rochester	Monroe	58745	0.134	80	8	1
	10310	3	16	0.188	5	0.000191	New York	Staten Island	Richmond	105523	0.104	20	5	1
	75216	8	43	0.186	0	0	Texas	Dallas	Collin	33889	0.063	95	9	1
	38105	46	249	0.185	0	0	Tennessee	Memphis	Shelby	26250	0.181	98	10	1
	7103	9	49	0.184	25	0.000708	New Jersey	Newark	Essex	40653	0.15	26	10	1
	47403	7	38	0.184	15	0.000439	Indiana	Bloomington	Monroe	66572	0.207	71	5	3
	8755	13	71	0.183	24	0.00084	New Jersey	Toms River	Ocean	76355	0.105	35	7	1
	92374	2	11	0.182	0	0	California	Redlands	San Bernardino	92821	0.138	25	8	1
	85745	2	11	0.182	3	8e-05	Arizona	Tucson	Pima	63687	0.149	77	9	1
	80538	2	11	0.182	10	0.000204	Colorado	Loveland	Larimer	85141	0.114	27	6	2
	60640	20	110	0.182	9	0.000134	Illinois	Chicago	Cook	69397	0.134	30	2	1
	60115	2	11	0.182	6	0.000141	Illinois	Dekalb	DeKalb	47310	0.154	83	8	1
	42101	2	11	0.182	8	0.000129	Kentucky	Bowling Green	Warren	47003	0.172	97	4	3
	29720	4	22	0.182	8	0.000153	South Carolina	Lancaster	Lancaster	58549	0.121	93	7	1
	27573	2	11	0.182	0	0	North Carolina	Roxboro	Person	45057	0.172	82	8	2
	27565	2	11	0.182	0	0	North Carolina	Oxford	Granville	57169	0.144	61	5	6
	14221	2	11	0.182	15	0.000272	New York	Buffalo	Erie	96266	0.138	41	7	1
	8822	13	72	0.181	6	0.000192	New Jersey	Flemington	Hunterdon	136851	0.037	30	6	1
	38104	24	133	0.18	18	0.000769	Tennessee	Memphis	Shelby	53351	0.181	52	4	1
	11030	44	244	0.18	67	0.003903	New York	Manhasset	Nassau	232821	0.054	5	1	1
	78758	5	28	0.179	9	0.000176	Texas	Austin	Bastrop	68322	0.119	23	2	1
	34239	7	39	0.179	5	0.000338	Florida	Sarasota	Sarasota	72079	0.081	4	1	2
	21502	5	28	0.179	9	0.000218	Maryland	Cumberland	Allegany	56958	0.159	70	10	4
	78207	13	73	0.178	1	1.9e-05	Texas	San Antonio	Bexar	28500	0.152	95	10	1
	93710	3	17	0.176	3	9.2e-05	California	Fresno	Fresno	55015	0.195	47	9	1
	63301	3	17	0.176	0	0	Missouri	Saint Charles	St. Charles	80380	0.045	56	3	1
	4901	3	17	0.176	2	7.6e-05	Maine	Waterville	Kennebec	50835	0.124	90	10	4
	47804	6	34	0.176	6	0.000549	Indiana	Terre Haute	Vigo	39129	0.2	94	9	3
	30078	3	17	0.176	2	4.8e-05	Georgia	Snellville	Gwinnett	87529	0.101	51	4	1
	27705	27	154	0.175	85	0.001813	North Carolina	Durham	Durham	65935	0.123	19	1	2
	6790	12	69	0.174	8	0.000225	Connecticut	Torrington	Litchfield	66762	0.14	78	10	4
	59801	16	92	0.174	0	0	Montana	Missoula	Missoula	51494	0.119	37	5	3
	22801	4	23	0.174	10	0.000255	Virginia	Harrisonburg	Harrisonburg	64277	0.272	61	8	3
	19390	4	23	0.174	0	0	Pennsylvania	West Grove	Chester	105164	0.06	45	3	1
	6511	19	110	0.173	3	5.4e-05	Connecticut	New Haven	New Haven	55248	0.27	50	9	2
	52001	9	52	0.173	9	0.00021	Iowa	Dubuque	Dubuque	58759	0.1	79	7	3
	18512	9	52	0.173	7	0.000567	Pennsylvania	Scranton	Lackawanna	62886	0.13	59	5	2
	94553	27	157	0.172	0	0	California	Martinez	Contra Costa	118704	0.083	14	5	1
	91767	17	99	0.172	5	9.9e-05	California	Pomona	Los Angeles	75870	0.137	19	7	1
	6437	5	29	0.172	3	0.000136	Connecticut	Guilford	New Haven	124793	0.03	20	2	2
	60305	11	64	0.172	0	0	Illinois	River Forest	Cook	144784	0.134	26	2	1
	47714	5	29	0.172	18	0.000536	Indiana	Evansville	Vanderburgh	53840	0.143	87	8	2
	1107	6	35	0.171	16	0.001286	Massachusetts	Springfield	Hampden	30825	0.158	80	10	2
	7701	9	53	0.17	5	0.000198	New Jersey	Red Bank	Monmouth	109911	0.064	36	7	1
	2601	8	47	0.17	9	0.000524	Massachusetts	Hyannis	Barnstable	63432	0.07	34	8	3
	7901	10	59	0.169	1	4.1e-05	New Jersey	Summit	Union	170275	0.089	3	1	1
	71101	10	59	0.169	1	0.000161	Louisiana	Shreveport	Bossier Parish	17999	0.167	100	10	2
	45220	31	183	0.169	37	0.002525	Ohio	Cincinnati	Hamilton	50141	0.149	42	2	1
	97006	1	6	0.167	0	0	Oregon	Beaverton	Washington	99662	0.082	38	7	1
	95128	5	30	0.167	5	0.000149	California	San Jose	Santa Clara	117284	0.069	2	2	1
	94578	2	12	0.167	9	0.000213	California	San Leandro	Alameda	87120	0.092	20	7	1
	94402	1	6	0.167	0	0	California	San Mateo	San Mateo	184453	0.064	2	2	1
	91007	1	6	0.167	7	0.00021	California	Arcadia	Los Angeles	93128	0.137	2	1	1
	8820	2	12	0.167	9	0.000227	New Jersey	Edison	Middlesex	157114	0.084	9	2	1
	8234	1	6	0.167	4	8.6e-05	New Jersey	Egg Harbor Township	Atlantic	92681	0.13	62	10	2
	78624	2	12	0.167	1	4.2e-05	Texas	Fredericksburg	Gillespie	71082	0.091	31	2	7
	75061	1	6	0.167	2	3.6e-05	Texas	Irving	Dallas	58236	0.14	52	5	1
	6850	1	6	0.167	11	0.00057	Connecticut	Norwalk	Fairfield	115958	0.09	28	4	2
	68025	2	12	0.167	5	0.00016	Nebraska	Fremont	Dodge	65775	0.091	84	9	4
	66212	1	6	0.167	0	0	Kansas	Overland Park	Johnson	77016	0.053	49	2	1
	62681	1	6	0.167	0	0	Illinois	Rushville	Schuyler	64653	0.195	92	10	9
	60506	1	6	0.167	3	6e-05	Illinois	Aurora	DuPage	71560	0.063	67	6	1
	60461	3	18	0.167	5	0.001002	Illinois	Olympia Fields	Cook	99125	0.134	48	4	1
	60008	1	6	0.167	9	0.000394	Illinois	Rolling Meadows	Cook	89205	0.134	71	7	1
	60004	1	6	0.167	2	3.8e-05	Illinois	Arlington Heights	Cook	117720	0.134	18	2	1
	58102	7	42	0.167	25	0.000775	North Dakota	Fargo	Cass	56823	0.108	69	7	3
	54703	3	18	0.167	8	0.000183	Wisconsin	Eau Claire	Chippewa	67664	0.099	47	3	3
	53121	3	18	0.167	0	0	Wisconsin	Elkhorn	Walworth	82308	0.096	63	6	4
	52803	15	90	0.167	0	0	Iowa	Davenport	Scott	60420	0.119	95	10	2
	46815	9	54	0.167	0	0	Indiana	Fort Wayne	Allen	64440	0.12	81	6	2
	46320	1	6	0.167	2	0.000145	Indiana	Hammond	Lake	34806	0.147	85	8	1
	46123	1	6	0.167	13	0.00031	Indiana	Avon	Hendricks	100020	0.052	62	1	1
	41075	1	6	0.167	4	0.00023	Kentucky	Fort Thomas	Campbell	93750	0.117	40	2	1
	40402	1	6	0.167	0	0	Kentucky	Annville	Jackson	60028	0.226	89	8	9
	40065	1	6	0.167	5	0.000159	Kentucky	Shelbyville	Shelby	76617	0.079	32	1	1
	39759	1	6	0.167	10	0.000231	Mississippi	Starkville	Oktibbeha	42761	0.285	69	3	5
	38133	3	18	0.167	6	0.000281	Tennessee	Memphis	Shelby	74775	0.181	70	2	1
	33012	1	6	0.167	0	0	Florida	Hialeah	Miami-Dade	41921	0.153	76	4	1
	32713	1	6	0.167	0	0	Florida	Debary	Volusia	83468	0.122	31	5	2
	30329	1	6	0.167	1	3.8e-05	Georgia	Atlanta	DeKalb	69912	0.134	18	2	1
	28712	1	6	0.167	0	0	North Carolina	Brevard	Transylvania	61084	0.134	40	3	6
	28207	6	36	0.167	6	0.000634	North Carolina	Charlotte	Mecklenburg	217656	0.105	1	1	1
	27295	1	6	0.167	0	0	North Carolina	Lexington	Davidson	59526	0.139	67	6	2
	26301	1	6	0.167	0	0	West Virginia	Clarksburg	Harrison	48496	0.137	91	8	5
	25302	6	36	0.167	3	0.000227	West Virginia	Charleston	Kanawha	46498	0.164	98	10	3
	10504	3	18	0.167	0	0	New York	Armonk	Westchester	243523	0.085	3	1	1
	19103	9	55	0.164	0	0	Pennsylvania	Philadelphia	Philadelphia	93740	0.227	18	1	1
	64128	22	135	0.163	0	0	Missouri	Kansas City	Cass	31701	0.07	100	10	1
	12901	6	37	0.162	3	9.3e-05	New York	Plattsburgh	Clinton	57811	0.13	86	10	4
	78209	5	31	0.161	0	0	Texas	San Antonio	Bexar	79914	0.152	4	1	1
	32174	4	25	0.16	9	0.000173	Florida	Ormond Beach	Volusia	65503	0.122	35	7	2
	17043	4	25	0.16	0	0	Pennsylvania	Lemoyne	Cumberland	66563	0.077	63	6	2
	98108	18	114	0.158	0	0	Washington	Seattle	King	90179	0.084	13	3	1
	84124	3	19	0.158	2	8.7e-05	Utah	Salt Lake City	Salt Lake	109264	0.081	5	1	1
	10701	3	19	0.158	0	0	New York	Yonkers	Westchester	60022	0.085	19	5	1
	35801	11	70	0.157	11	0.000458	Alabama	Huntsville	Limestone	97643	0.112	19	1	2
	11203	22	140	0.157	6	7.6e-05	New York	Brooklyn	Kings	68006	0.19	8	4	1
	56377	2	13	0.154	0	0	Minnesota	Sartell	Benton	78698	0.093	57	7	3
	44266	2	13	0.154	0	0	Ohio	Ravenna	Portage	59310	0.113	82	7	2
	29209	2	13	0.154	0	0	South Carolina	Columbia	Lexington	57969	0.116	39	2	2
	27030	2	13	0.154	0	0	North Carolina	Mount Airy	Surry	44653	0.179	97	10	6
	2062	2	13	0.154	0	0	Massachusetts	Norwood	Norfolk	98653	0.065	17	4	1
	14424	2	13	0.154	0	0	New York	Canandaigua	Ontario	75481	0.09	49	7	1
	14215	15	99	0.152	3	7.1e-05	New York	Buffalo	Erie	41196	0.138	98	10	1
	77701	3	20	0.15	5	0.000386	Texas	Beaumont	Jefferson	46653	0.182	86	9	2
	37064	3	20	0.15	3	4.7e-05	Tennessee	Franklin	Williamson	114859	0.042	13	1	1
	35211	3	20	0.15	3	0.000121	Alabama	Birmingham	Jefferson	32677	0.159	100	10	1
	30084	3	20	0.15	0	0	Georgia	Tucker	DeKalb	79693	0.134	30	3	1
	25401	3	20	0.15	4	0.000265	West Virginia	Martinsburg	Berkeley	49735	0.109	74	2	2
	22902	3	20	0.15	0	0	Virginia	Charlottesville	Albemarle	83865	0.071	20	3	3
	6418	4	27	0.148	1	8.4e-05	Connecticut	Derby	New Haven	68944	0.14	69	9	2
	60190	4	27	0.148	11	0.000944	Illinois	Winfield	DuPage	139130	0.063	40	3	1
	55417	17	115	0.148	0	0	Minnesota	Minneapolis	Hennepin	117475	0.098	45	5	1
	5201	11	76	0.145	3	0.000201	Vermont	Bennington	Bennington	58257	0.112	70	9	6
	32117	8	55	0.145	6	0.000202	Florida	Daytona Beach	Volusia	49848	0.122	71	9	2
	19102	9	62	0.145	0	0	Pennsylvania	Philadelphia	Philadelphia	108350	0.227	31	2	1
	27104	26	180	0.144	0	0	North Carolina	Winston Salem	Forsyth	75592	0.152	27	1	2
	97601	1	7	0.143	8	0.000359	Oregon	Klamath Falls	Klamath	52951	0.178	83	10	5
	95969	2	14	0.143	0	0	California	Paradise	Mono	63975	0.113	38	9	3
	94107	1	7	0.143	0	0	California	San Francisco	San Francisco	176788	0.105	2	2	1
	90245	2	14	0.143	3	0.000176	California	El Segundo	Los Angeles	142596	0.137	2	1	1
	8701	2	14	0.143	21	0.000157	New Jersey	Lakewood	Ocean	58949	0.105	24	4	1
	80112	2	14	0.143	0	0	Colorado	Englewood	Arapahoe	104442	0.08	11	2	1
	76201	1	7	0.143	15	0.000529	Texas	Denton	Denton	37703	0.074	52	4	1
	7094	1	7	0.143	1	4.7e-05	New Jersey	Secaucus	Hudson	129348	0.142	13	2	1
	7059	3	21	0.143	0	0	New Jersey	Warren	Somerset	196122	0.053	8	1	1
	66067	1	7	0.143	2	0.000126	Kansas	Ottawa	Franklin	63794	0.083	78	6	6
	65203	30	210	0.143	1	1.7e-05	Missouri	Columbia	Boone	75543	0.178	39	2	3
	60450	1	7	0.143	2	9.6e-05	Illinois	Morris	Grundy	82295	0.06	48	4	1
	60402	4	28	0.143	2	3.1e-05	Illinois	Berwyn	Cook	71449	0.134	41	4	1
	34741	2	14	0.143	9	0.000165	Florida	Kissimmee	Osceola	42664	0.134	42	5	1
	33484	1	7	0.143	14	0.000533	Florida	Delray Beach	Palm Beach	51036	0.114	61	10	1
	33016	1	7	0.143	4	8.8e-05	Florida	Hialeah	Miami-Dade	53180	0.153	13	8	1
	3053	2	14	0.143	8	0.00031	New Hampshire	Londonderry	Rockingham	129571	0.048	36	5	1
	30236	1	7	0.143	4	7.6e-05	Georgia	Jonesboro	Clayton	65660	0.169	66	6	1
	28777	1	7	0.143	1	9.3e-05	North Carolina	Spruce Pine	Mitchell	57154	0.134	81	8	8
	24641	1	7	0.143	2	0.000367	Virginia	Richlands	Tazewell	36919	0.181	91	10	7
	2120	1	7	0.143	0	0	Massachusetts	Roxbury Crossing	Suffolk	51698	0.17	4	1	1
	15701	1	7	0.143	5	0.000162	Pennsylvania	Indiana	Indiana	55127	0.13	88	7	4
	14432	5	35	0.143	11	0.001993	New York	Clifton Springs	Ontario	77004	0.09	75	9	1
	11776	2	14	0.143	15	0.000622	New York	Port Jefferson Station	Suffolk	120135	0.065	29	6	1
	85283	5	36	0.139	0	0	Arizona	Tempe	Maricopa	76645	0.115	39	5	1
	35401	4	29	0.138	8	0.000204	Alabama	Tuscaloosa	Tuscaloosa	27497	0.167	85	7	2
	34233	3	22	0.136	3	0.000156	Florida	Sarasota	Sarasota	74365	0.081	38	4	2
	93638	5	37	0.135	0	0	California	Madera	Madera	58200	0.201	80	10	1
	90067	2	15	0.133	2	0.000754	California	Los Angeles	Los Angeles	125995	0.137	2	1	1
	77060	2	15	0.133	0	0	Texas	Houston	Harris	37041	0.158	64	6	1
	77054	2	15	0.133	46	0.001722	Texas	Houston	Harris	56447	0.158	64	5	1
	72712	2	15	0.133	1	2.6e-05	Arkansas	Bentonville	Benton	95071	0.079	39	1	2
	6385	2	15	0.133	2	0.000126	Connecticut	Waterford	New London	101994	0.06	54	8	2
	51401	2	15	0.133	3	0.000246	Iowa	Carroll	Carroll	66768	0.078	89	9	7
	28659	2	15	0.133	0	0	North Carolina	North Wilkesboro	Wilkes	50351	0.171	60	5	6
	23185	2	15	0.133	10	0.000187	Virginia	Williamsburg	Williamsburg	98713	0.137	21	6	1
	52804	7	53	0.132	7	0.000261	Iowa	Davenport	Scott	59090	0.119	84	8	2
	27609	7	53	0.132	10	0.000285	North Carolina	Raleigh	Durham	78118	0.123	60	1	1
	67203	7	54	0.13	0	0	Kansas	Wichita	Sedgwick	47367	0.137	93	9	2
	6451	3	23	0.13	5	0.000204	Connecticut	Meriden	New Haven	59540	0.2	64	9	2
	43212	3	23	0.13	18	0.000796	Ohio	Columbus	Delaware	70888	0.045	50	2	1
	73071	4	31	0.129	5	0.000116	Oklahoma	Norman	Cleveland	57428	0.128	73	1	1
	78236	14	109	0.128	0	0	Texas	Jbsa Lackland	Bexar	73750	0.152	57	5	1
	92083	2	16	0.125	0	0	California	Vista	San Diego	80160	0.106	13	6	1
	90630	1	8	0.125	0	0	California	Cypress	Orange	117610	0.097	13	5	1
	77026	4	32	0.125	9	0.000434	Texas	Houston	Harris	33452	0.158	96	10	1
	53713	3	24	0.125	2	8.6e-05	Wisconsin	Madison	Dane	53452	0.109	66	4	2
	52556	1	8	0.125	1	8.6e-05	Iowa	Fairfield	Jefferson	49840	0.14	71	5	7
	43123	1	8	0.125	3	4.5e-05	Ohio	Grove City	Franklin	83056	0.145	71	5	1
	29440	2	16	0.125	9	0.000342	South Carolina	Georgetown	Georgetown	50101	0.16	70	5	4
	27284	2	16	0.125	6	0.000106	North Carolina	Kernersville	Forsyth	75707	0.152	66	4	2
	2155	1	8	0.125	0	0	Massachusetts	Medford	Middlesex	115048	0.074	14	4	1
	19046	2	16	0.125	13	0.000684	Pennsylvania	Jenkintown	Montgomery	112320	0.063	26	2	1
	85712	7	57	0.123	18	0.000581	Arizona	Tucson	Pima	45254	0.149	59	8	1
	6477	3	25	0.12	0	0	Connecticut	Orange	New Haven	138514	0.03	28	2	2
	80010	19	160	0.119	0	0	Colorado	Aurora	Adams	56376	0.096	40	8	1
	44302	5	42	0.119	4	0.000793	Ohio	Akron	Summit	44500	0.124	97	10	2
	43326	2	17	0.118	1	7.7e-05	Ohio	Kenton	Hardin	53662	0.182	94	9	6
	36106	4	34	0.118	13	0.000862	Alabama	Montgomery	Montgomery	69512	0.196	59	3	2
	32405	4	34	0.118	10	0.000337	Florida	Panama City	Bay	68070	0.122	47	9	3
	45044	5	43	0.116	1	1.9e-05	Ohio	Middletown	Butler	68744	0.118	18	2	1
	92101	3	26	0.115	2	4.3e-05	California	San Diego	San Diego	86403	0.106	22	4	1
	13502	4	35	0.114	4	0.000118	New York	Utica	Oneida	53548	0.144	100	10	2
	2130	12	106	0.113	2	4.8e-05	Massachusetts	Jamaica Plain	Suffolk	114933	0.17	14	3	1
	89519	1	9	0.111	0	0	Nevada	Reno	Washoe	150646	0.109	4	1	2
	83404	1	9	0.111	18	0.000694	Idaho	Idaho Falls	Bonneville	77046	0.095	39	5	3
	51555	1	9	0.111	0	0	Iowa	Missouri Valley	Harrison	79592	0.076	93	10	2
	3766	1	9	0.111	0	0	New Hampshire	Lebanon	Grafton	95938	0.099	36	5	5
	35022	1	9	0.111	9	0.000387	Alabama	Bessemer	Jefferson	74951	0.159	66	3	1
	34788	1	9	0.111	2	8.9e-05	Florida	Leesburg	Lake	53140	0.097	48	8	1
	29801	1	9	0.111	8	0.000265	South Carolina	Aiken	Aiken	52973	0.142	96	10	2
	2818	1	9	0.111	4	0.000201	Rhode Island	East Greenwich	Kent	120219	0.075	15	1	1
	28112	2	18	0.111	10	0.000359	North Carolina	Monroe	Union	64981	0.068	49	4	1
	21244	1	9	0.111	3	7.6e-05	Maryland	Windsor Mill	Baltimore	80335	0.102	55	8	1
	19146	1	9	0.111	0	0	Pennsylvania	Philadelphia	Philadelphia	93588	0.227	51	1	1
	11365	2	18	0.111	1	2.2e-05	New York	Fresh Meadows	Queens	82655	0.117	6	2	1
	10010	3	27	0.111	2	6.2e-05	New York	Manhattan	New York	150288	0.158	1	1	1
	72764	3	28	0.107	0	0	Arkansas	Springdale	Benton	57361	0.079	80	3	2
	32514	3	28	0.107	6	0.000137	Florida	Pensacola	Escambia	64431	0.149	67	8	2
	11373	3	28	0.107	6	5.8e-05	New York	Elmhurst	Queens	67489	0.117	33	7	1
	17315	2	19	0.105	0	0	Pennsylvania	Dover	York	77185	0.086	67	6	2
	8629	5	48	0.104	0	0	New Jersey	Trenton	Mercer	79724	0.112	77	10	2
[truncated: 102 more rows]

## Sheet: Table S3
	Supplementary Table S3: Summary of effect size estimates for associations between clinical trial success rate of a ZIP code (dependent variable) and geographic, economic, and trial-level independent variables. The table reports odds ratios (ORs) with 95% confidence intervals (CIs) for statistically significant pairwise comparisons involving median income by ZIP code, oncologist proportion, rurali…
	Main independent variable	Categories	Second independet variable, if any	Categories of second independent variable	Odds Ratio(s), if significant	Confidence Interval, if significant	Location
	Income	1-33.33, 33.33-66.66 percentile	N/A	N/A	1.07	[1.04,1.09]	Figure 2c
	Income	1-33.33, 66.66-100 percentile	N/A	N/A	1.13	[1.10,1.16]	Figure 2c
	Income	33.33-66.66, 66.66-100 percentile	N/A	N/A	1.06	[1.03,1.08]	Figure 2c
	RUCC	1-4, 5-9	N/A	N/A	NS	N/A	Figure 2d
	Income	1-10, 10-90 percentile	N/A	N/A	1.13	[1.09,1.17]	Figure S7a
	Income	1-10, 90-100 percentile	N/A	N/A	1.19	[1.14,1.24]	Figure S7a
	Income	10-90, 90-100 percentile	N/A	N/A	NS	N/A	Figure S7a
	Income	1-20, 20-80 percentile	N/A	N/A	1.1	[1.07,1.13]	Figure S7b
	Income	1-20, 80-100 percentile	N/A	N/A	1.16	[1.12,1.20]	Figure S7b
	Income	20-80, 80-100 percentile	N/A	N/A	1.05	[1.03,1.08]	Figure S7b
	Income	1-10, 10-90 percentile	Trial Phase	Phase I	NS	N/A	Figure S8
	Income	1-10, 90-100 percentile	Trial Phase	Phase I	NS	N/A	Figure S8
	Income	10-90, 90-100 percentile	Trial Phase	Phase I	NS	N/A	Figure S8
	Income	1-10, 10-90 percentile	Trial Phase	Phase II	1.28	[1.221,1.336]	Figure S8
	Income	1-10, 90-100	Trial Phase	Phase II	1.33	[1.256,1.405	Figure S8
	Income	10-90, 90-100 percentile	Trial Phase	Phase II	NS	N/A	Figure S8
	Income	1-10, 10-90 percentile	Trial Phase	Phase III	NS	N/A	Figure S8
	Income	1-10, 90-100	Trial Phase	Phase III	NS	N/A	Figure S8
	Income	1-10, 10-90 percentile	Trial Phase	Phase III	NS	N/A	Figure S8
	1-poverty rate	1-10, 10-90, 90-100 percentiles	N/A	N/A	NS for all pairwise comparisons	N/A	Figure S9a
	Oncologist proportion	Zero, or Non-zero	N/A	N/A	1.24 (higher proportion associated with higher success)	[1.19,1.28]	Figure S9b
	RUCC	1-3,3-6,6-9	N/A	N/A	NS for all pairwise comparisons	N/A	Figure S10a
	Income	1-10, 10-90 percentile	Trial Year	Between 1963-2010	1.18	[1.13,1.23]	Figure S11a
	Income	1-10, 90-100 percentile	Trial Year	Between 1963-2010	1.19	[1.13,1.25]	Figure S11a
	Income	10-90, 90-100 percentile	Trial Year	Between 1963-2010	NS	N/A	Figure S11a
	Income	1-10, 10-90, 90-100 percentiles	Trial Year	Between 2011-2024	NS for all pairwise comparisons	N/A	Figure S11a
	Income	1-10, 10-90 percentile	Treatment Type	Top 3	NS	N/A	Figure S11b
	Income	1-10, 90-100 percentile	Treatment Type	Top 3	1.15	[1.07,1.23]	Figure S11b
	Income	10-90, 90-100 percentile	Treatment Type	Top 3	1.09	[1.04,1.15]	Figure S11b
	Income	1-10, 10-90 percentile	Treatment Type	Bottom 7	1.14	[1.10,1.18]	Figure S11b
	Income	1-10, 90-100 percentile	Treatment Type	Bottom 7	1.18	[1.13,1.24]	Figure S11b
	Income	10-90, 90-100 percentile	Treatment Type	Bottom 7	NS	N/A	Figure S11b
	Income	1-10, 10-90, 90-100 percentiles	Trial Phase, Treatment Type	Phase I, Top 3	NS for all pairwise comparisons	N/A	Figure S12a
	Income	1-10, 10-90 percentile	Trial Phase, Treatment Type	Phase I, Bottom 7	NS for all pairwise comparisons	N/A	Figure S12a
	Income	1-10, 90-100 percentile	Trial Phase, Treatment Type	Phase II, Top 3	1.19	[1.09,1.29]	Figure S12b
	Income	10-90, 90-100 percentile	Trial Phase, Treatment Type	Phase II, Top 3	1.18	[1.07,1.31]	Figure S12b
	Income	1-10, 10-90 percentile	Trial Phase, Treatment Type	Phase II, Top 3	NS	N/A	Figure S12b
	Income	1-10, 90-100	Trial Phase, Treatment Type	Phase II, Bottom 7	1.26	[1.19,1.33]	Figure S12b
	Income	1-10, 10-90 percentile	Trial Phase, Treatment Type	Phase II, Bottom 7	1.35	[1.26,1.45]	Figure S12b
	Income	1-10, 10-90 percentile	Trial Phase, Treatment Type	Phase II, Bottom 7	NS	N/A	Figure S12b
	Income	1-10, 10-90 percentile	Trial Phase, Treatment Type	Phase III, Top 3	NS	N/A	Figure S12c
	Income	1-10, 90-100	Trial Phase, Treatment Type	Phase III, Top 3	NS	N/A	Figure S12c
	Income	1-10, 10-90 percentile	Trial Phase, Treatment Type	Phase III, Top 3	1.33	[1.22,1.44]	Figure S12c
	Income	1-10, 10-90 percentile	Trial Phase, Treatment Type	Phase II, Bottom 7	NS for all pairwise comparisons	N/A	Figure S12c
	Income	1-10, 10-90, 90-100 percentiles	Trial Phase, Treatment Type	Phase I, Top 6	NS for all pairwise comparisons	N/A	Figure S13a
	Income	1-10, 10-90 percentile	Trial Phase, Treatment Type	Phase I, Bottom 4	NS for all pairwise comparisons	N/A	Figure S13a
	Income	1-10, 90-100 percentile	Trial Phase, Treatment Type	Phase II, Top 6	1.14	[1.08,1.21]	Figure S13b
	Income	10-90, 90-100 percentile	Trial Phase, Treatment Type	Phase II, Top 6	1.22	[1.14,1.31]	Figure S13b
	Income	1-10, 10-90 percentile	Trial Phase, Treatment Type	Phase II, Top 6	1.07	[1.02,1.12]	Figure S13b
	Income	1-10, 90-100	Trial Phase, Treatment Type	Phase II, Bottom 4	1.43	[1.33,1.55]	Figure S13b
	Income	1-10, 10-90 percentile	Trial Phase, Treatment Type	Phase II, Bottom 4	1.42	[1.27,1.59]	Figure S13b
	Income	1-10, 10-90 percentile	Trial Phase, Treatment Type	Phase II, Bottom 4	NS	N/A	Figure S13b
	Income	1-10, 10-90 percentile	Trial Phase, Treatment Type	Phase III, Top 6	NS	N/A	Figure S13c
	Income	1-10, 90-100	Trial Phase, Treatment Type	Phase III, Top 6	NS	N/A	Figure S13c
	Income	1-10, 10-90 percentile	Trial Phase, Treatment Type	Phase III, Top 6	1.19	[1.13,1.26]	Figure S13c
	Income	1-10, 10-90 percentile	Trial Phase, Treatment Type	Phase II, Bottom 4	NS for all pairwise comparisons	N/A	Figure S13c

## Sheet: Table S4
	Supplementary Table S4: Coefficients and Bonferroni-corrected p-values from linear regression models analyzing the relationship between success rate and key variables.
	Variables	Coefficients	p-values
	Oncologists	0.00024962	NS
	Oncologist proportion	0.41162	NS
	Median income by zip code	2.5e-07	**
	Poverty rate by county	-0.151687	*
	NATRANK	-0.00022182	*
	STATERANK	-0.00070536	NS
	RUCC	-0.00336024	NS		p-value
	Oncologists, Oncologist proportion	[0.00053704, -8.21711253]	[NS, NS]		**	p<0.01
	Oncologists, Median income by zip code	[0.00023508, 2.4e-07]	[NS, **]		*	p<0.05
	Oncologists, Poverty rate by county	[0.00027308, -0.15456966]	[NS, *]		NS	Not Significant
	Oncologists, NATRANK	[0.00019793, -0.00021453]	[NS, *]
	Oncologists, STATERANK	[0.00022908, -0.00059982]	[NS, NS]
	Oncologists, RUCC	[0.00018735, -0.00314608]	[NS, NS]
	Oncologist proportion, Median income by zip code	[0.55551361, 2.5e-07]	[NS, **]
	Oncologist proportion, Poverty rate by county	[0.74601577, -0.15193585]	[NS, *]
	Oncologist proportion, NATRANK	[-0.21759836, -0.00022203]	[NS, *]
	Oncologist proportion, STATERANK	[0.02084402, -0.00070502]	[NS, NS]
	Oncologist proportion, RUCC	[-0.51096489, -0.00337779]	[NS, NS]
	Median income by zip code, Poverty rate by county	[1.9e-07, -0.09285244]	[*, NS]
	Median income by zip code, NATRANK	[2.1e-07, -6.133e-05]	[NS, NS]
	Median income by zip code, STATERANK	[3.2e-07, 0.00124081]	[**, NS]
	Median income by zip code, RUCC	[2.2e-07, -0.00182075]	[*, NS]
	Poverty rate by county, NATRANK	[-0.11545554, -0.00016663]	[NS, NS]
	Poverty rate by county, STATERANK	[-0.14832059, -0.00018575]	[*, NS]
	Poverty rate by county, RUCC	[-0.13362106, -0.00258508]	[*, NS]
	NATRANK, STATERANK	[-0.00031916, 0.00133726]	[*, NS]
	NATRANK, RUCC	[-0.0001808, -0.00182889]	[NS, NS]
	STATERANK, RUCC	[-0.00017514, -0.00323704]	[NS, NS]

## Sheet: Table S5
	Supplementary Table S5: Performance of linear and non-linear regression models for predicting success rates using Median Income by ZIP Code and one additional variable. The table summarizes model types, evaluation metrics (MAE, RMSE, R²), and correlation values (Pearson and Spearman), with their respective p-values.
	Model	Independent Variables	Type	MAE	RMSE	R2	Pearson Correlation	Pearson p-value	Spearman Correlation	Spearman p-value
	Linear Regression	Median income by zip code, Oncologists	Linear	0.0819102	0.117201	-0.00611012	-0.00686264	NS	0.0490415	NS
	Linear Regression	Median income by zip code, Oncologist Density	Linear	0.0809417	0.115777	0.00456614	0.0785691	NS	0.169337	***
	Linear Regression	Median income by zip code, Poverty rate by county	Linear	0.0820894	0.114712	0.00264145	0.0578291	NS	0.0840089	NS
	Linear Regression	Median income by zip code, NATRANK	Linear	0.0790759	0.108733	0.00576986	0.0788729	NS	0.104807	*
	Linear Regression	Median income by zip code, STATERANK	Linear	0.0817271	0.112946	-0.00952511	-0.012808	NS	0.0888487	NS
	Linear Regression	Median income by zip code, RUCC_2023	Linear	0.0838213	0.119624	0.00522936	0.0754836	NS	0.123208	*
	Lasso	Median income by zip code, Oncologists	Linear	0.0819061	0.117178	-0.00571239	-0.00407442	NS	0.0520916	NS
	Lasso	Median income by zip code, Oncologist Density	Linear	0.0809384	0.115767	0.00473546	0.0809077	NS	0.180209	***
	Lasso	Median income by zip code, Poverty rate by county	Linear	0.0821345	0.114829	0.000613056	0.0407575	NS	0.0884979	NS
	Lasso	Median income by zip code, NATRANK	Linear	0.0790074	0.108665	0.00702576	0.0950895	NS	0.137179	**
	Lasso	Median income by zip code, STATERANK	Linear	0.0818421	0.112897	-0.00864808	-0.0128137	NS	0.0761196	NS
	Lasso	Median income by zip code, RUCC_2023	Linear	0.0837861	0.119687	0.00417852	0.0670562	NS	0.127213	**
	Ridge	Median income by zip code, Oncologists	Linear	0.0819102	0.117201	-0.00611012	-0.00686263	NS	0.0490415	NS
	Ridge	Median income by zip code, Oncologist Density	Linear	0.0809382	0.115767	0.00473675	0.0809074	NS	0.180199	***
	Ridge	Median income by zip code, Poverty rate by county	Linear	0.082099	0.114733	0.00228069	0.0546286	NS	0.0851243	NS
	Ridge	Median income by zip code, NATRANK	Linear	0.0790759	0.108733	0.00576986	0.0788729	NS	0.104807	*
	Ridge	Median income by zip code, STATERANK	Linear	0.0817271	0.112946	-0.00952498	-0.012808	NS	0.0888487	NS
	Ridge	Median income by zip code, RUCC_2023	Linear	0.0838213	0.119624	0.00522919	0.075483	NS	0.123197	*
	Elastic Net	Median income by zip code, Oncologists	Linear	0.0819062	0.117178	-0.0057142	-0.00407442	NS	0.0520916	NS
	Elastic Net	Median income by zip code, Oncologist Density	Linear	0.0809383	0.115767	0.00473611	0.0809077	NS	0.180209	***
	Elastic Net	Median income by zip code, Poverty rate by county	Linear	0.0821346	0.114829	0.000612475	0.0407575	NS	0.0884979	NS
	Elastic Net	Median income by zip code, NATRANK	Linear	0.0790136	0.108676	0.00681767	0.0912562	NS	0.124702	*		p-value
	Elastic Net	Median income by zip code, STATERANK	Linear	0.0818422	0.112897	-0.00865062	-0.0128137	NS	0.0761196	NS		****	p<0.0001
	Elastic Net	Median income by zip code, RUCC_2023	Linear	0.083786	0.119687	0.00417888	0.0670562	NS	0.127213	**		***	p<0.001
	Decision Tree	Median income by zip code, Oncologists	Non-linear	0.12009	0.162062	-0.92373	0.059131	NS	0.094026	NS		**	p<0.01
	Decision Tree	Median income by zip code, Oncologist Density	Non-linear	0.125686	0.171019	-1.17198	0.00807192	NS	0.000588148	NS		*	p<0.05
	Decision Tree	Median income by zip code, Poverty rate by county	Non-linear	0.120626	0.159748	-0.934201	0.0418322	NS	0.0609	NS		NS	Not Significant
	Decision Tree	Median income by zip code, NATRANK	Non-linear	0.124705	0.163104	-1.23713	0.0190908	NS	0.0216599	NS
	Decision Tree	Median income by zip code, STATERANK	Non-linear	0.117681	0.158286	-0.982723	-0.0399496	NS	-0.0149287	NS
	Decision Tree	Median income by zip code, RUCC_2023	Non-linear	0.126364	0.167537	-0.951231	-0.0652658	NS	-0.0439581	NS
	Extra Trees	Median income by zip code, Oncologists	Non-linear	0.100601	0.135966	-0.354072	0.0723466	NS	0.0745852	NS
	Extra Trees	Median income by zip code, Oncologist Density	Non-linear	0.100116	0.143362	-0.526281	-0.0420107	NS	-0.0191694	NS
	Extra Trees	Median income by zip code, Poverty rate by county	Non-linear	0.095871	0.127336	-0.228947	0.0437693	NS	0.0444074	NS
	Extra Trees	Median income by zip code, NATRANK	Non-linear	0.101642	0.134136	-0.513044	-0.00847893	NS	0.0130504	NS
	Extra Trees	Median income by zip code, STATERANK	Non-linear	0.108498	0.143387	-0.627029	0.0535895	NS	0.038323	NS
	Extra Trees	Median income by zip code, RUCC_2023	Non-linear	0.113684	0.152974	-0.626755	-0.0506342	NS	-0.0163765	NS
	Gradient Boosting	Median income by zip code, Oncologists	Non-linear	0.084235	0.119263	-0.041826	0.050253	NS	0.0672167	NS
	Gradient Boosting	Median income by zip code, Oncologist Density	Non-linear	0.0857324	0.122997	-0.123458	-0.0524902	NS	0.0291193	NS
	Gradient Boosting	Median income by zip code, Poverty rate by county	Non-linear	0.0847876	0.117393	-0.0445174	0.054513	NS	0.0744288	NS
	Gradient Boosting	Median income by zip code, NATRANK	Non-linear	0.0830946	0.114435	-0.101245	-0.0231958	NS	0.0386893	NS
	Gradient Boosting	Median income by zip code, STATERANK	Non-linear	0.0850699	0.117333	-0.0894748	-0.0695618	NS	0.0282481	NS
	Gradient Boosting	Median income by zip code, RUCC_2023	Non-linear	0.0864686	0.122383	-0.0411879	0.000868451	NS	0.0441388	NS
	K-Nearest Neighbors	Median income by zip code, Oncologists	Non-linear	0.090769	0.12337	-0.11481	0.0600027	NS	0.0472618	NS
	K-Nearest Neighbors	Median income by zip code, Oncologist Density	Non-linear	0.0922257	0.126708	-0.192277	0.0117085	NS	-0.0064155	NS
	K-Nearest Neighbors	Median income by zip code, Poverty rate by county	Non-linear	0.093159	0.123416	-0.154449	0.0218284	NS	-0.00149567	NS
	K-Nearest Neighbors	Median income by zip code, NATRANK	Non-linear	0.0894719	0.119567	-0.202215	0.0133487	NS	0.047679	NS
	K-Nearest Neighbors	Median income by zip code, STATERANK	Non-linear	0.0940529	0.123968	-0.216176	0.0208894	NS	0.00704777	NS
	K-Nearest Neighbors	Median income by zip code, RUCC_2023	Non-linear	0.093041	0.130097	-0.176579	0.00558711	NS	0.0502543	NS
	Polynomial Regression (degree=2)	Median income by zip code, Oncologists	Non-linear	0.0820017	0.116391	0.00774627	0.0891914	NS	0.0924004	NS
	Polynomial Regression (degree=2)	Median income by zip code, Oncologist Density	Non-linear	0.080244	0.114896	0.0196637	0.181502	***	0.205245	****
	Polynomial Regression (degree=2)	Median income by zip code, Poverty rate by county	Non-linear	0.081677	0.114137	0.01262	0.117534	*	0.136671	**
	Polynomial Regression (degree=2)	Median income by zip code, NATRANK	Non-linear	0.0793409	0.108817	0.00424082	0.0763809	NS	0.0979961	*
	Polynomial Regression (degree=2)	Median income by zip code, STATERANK	Non-linear	0.0811529	0.111754	0.0116663	0.108999	*	0.129489	**
	Polynomial Regression (degree=2)	Median income by zip code, RUCC_2023	Non-linear	0.0835784	0.11947	0.00777929	0.0883532	NS	0.119495	*
	Polynomial Regression (degree=3)	Median income by zip code, Oncologists	Non-linear	0.0819851	0.115983	0.0146873	0.122192	*	0.115547	*
	Polynomial Regression (degree=3)	Median income by zip code, Oncologist Density	Non-linear	0.0809973	0.116302	-0.00447109	0.0444192	NS	0.174146	***
	Polynomial Regression (degree=3)	Median income by zip code, Poverty rate by county	Non-linear	0.0815708	0.113912	0.0164978	0.134623	**	0.139088	**
	Polynomial Regression (degree=3)	Median income by zip code, NATRANK	Non-linear	0.0796116	0.108991	0.00105872	0.0749556	NS	0.0826569	NS
	Polynomial Regression (degree=3)	Median income by zip code, STATERANK	Non-linear	0.0814141	0.112053	0.00637019	0.0857098	NS	0.130246	**
	Polynomial Regression (degree=3)	Median income by zip code, RUCC_2023	Non-linear	0.0839216	0.119599	0.00565079	0.0782438	NS	0.105078	*
	Polynomial Regression (degree=4)	Median income by zip code, Oncologists	Non-linear	0.0820679	0.116164	0.0116196	0.108751	*	0.110158	*
	Polynomial Regression (degree=4)	Median income by zip code, Oncologist Density	Non-linear	0.0809395	0.117574	-0.0265615	0.0165806	NS	0.193644	****
	Polynomial Regression (degree=4)	Median income by zip code, Poverty rate by county	Non-linear	0.0816851	0.114008	0.0148451	0.126839	**	0.124273	*
	Polynomial Regression (degree=4)	Median income by zip code, NATRANK	Non-linear	0.0793243	0.108708	0.00622827	0.0902096	NS	0.101649	*
	Polynomial Regression (degree=4)	Median income by zip code, STATERANK	Non-linear	0.0812939	0.112091	0.00569621	0.083346	NS	0.142351	**
	Polynomial Regression (degree=4)	Median income by zip code, RUCC_2023	Non-linear	0.0837947	0.119674	0.00440434	0.0721817	NS	0.109525	*
	Polynomial Regression (degree=5)	Median income by zip code, Oncologists	Non-linear	0.0820999	0.116806	0.000655729	0.0551267	NS	0.0649459	NS
	Polynomial Regression (degree=5)	Median income by zip code, Oncologist Density	Non-linear	0.0817116	0.120409	-0.076669	-0.00357628	NS	0.209228	****
	Polynomial Regression (degree=5)	Median income by zip code, Poverty rate by county	Non-linear	0.0819226	0.114416	0.00778345	0.0927202	NS	0.11431	*
	Polynomial Regression (degree=5)	Median income by zip code, NATRANK	Non-linear	0.079412	0.108685	0.00664633	0.0897275	NS	0.0993882	*
	Polynomial Regression (degree=5)	Median income by zip code, STATERANK	Non-linear	0.081129	0.11195	0.00819318	0.0963459	*	0.141567	**
	Polynomial Regression (degree=5)	Median income by zip code, RUCC_2023	Non-linear	0.0835193	0.119664	0.00456787	0.070862	NS	0.124418	*
	Polynomial Regression (degree=6)	Median income by zip code, Oncologists	Non-linear	0.0822371	0.11712	-0.00471949	0.0229282	NS	0.0512554	NS
	Polynomial Regression (degree=6)	Median income by zip code, Oncologist Density	Non-linear	0.0827297	0.124018	-0.14219	-0.0174868	NS	0.207804	****
	Polynomial Regression (degree=6)	Median income by zip code, Poverty rate by county	Non-linear	0.08204	0.114748	0.00202482	0.0623716	NS	0.104562	*
	Polynomial Regression (degree=6)	Median income by zip code, NATRANK	Non-linear	0.0793545	0.108599	0.00822109	0.0937614	NS	0.0988341	*
	Polynomial Regression (degree=6)	Median income by zip code, STATERANK	Non-linear	0.0812173	0.112273	0.00247306	0.0767434	NS	0.135319	**
	Polynomial Regression (degree=6)	Median income by zip code, RUCC_2023	Non-linear	0.0833933	0.119676	0.00435578	0.0673216	NS	0.12787	**
	Polynomial Regression (degree=7)	Median income by zip code, Oncologists	Non-linear	0.0823341	0.117346	-0.00860736	-0.00870948	NS	0.0483973	NS
	Polynomial Regression (degree=7)	Median income by zip code, Oncologist Density	Non-linear	0.0835915	0.126901	-0.195897	-0.0282069	NS	0.198422	****
	Polynomial Regression (degree=7)	Median income by zip code, Poverty rate by county	Non-linear	0.082093	0.114908	-0.000769665	0.0420664	NS	0.10272	*
	Polynomial Regression (degree=7)	Median income by zip code, NATRANK	Non-linear	0.079403	0.108627	0.00771166	0.0906162	NS	0.0950833	NS
	Polynomial Regression (degree=7)	Median income by zip code, STATERANK	Non-linear	0.0812573	0.112644	-0.00414173	0.0556388	NS	0.127509	**
	Polynomial Regression (degree=7)	Median income by zip code, RUCC_2023	Non-linear	0.0835162	0.119697	0.00400616	0.0633609	NS	0.135443	**
	Random Forest	Median income by zip code, Oncologists	Non-linear	0.0939574	0.127959	-0.199295	0.0806972	NS	0.105474	*
	Random Forest	Median income by zip code, Oncologist Density	Non-linear	0.0975551	0.138487	-0.424244	-0.0461756	NS	-0.0449756	NS
	Random Forest	Median income by zip code, Poverty rate by county	Non-linear	0.0935239	0.123802	-0.161694	0.0291351	NS	0.02074	NS
	Random Forest	Median income by zip code, NATRANK	Non-linear	0.0925665	0.124742	-0.308533	-0.0277134	NS	0.0170764	NS
	Random Forest	Median income by zip code, STATERANK	Non-linear	0.0975795	0.129876	-0.334855	0.00869459	NS	0.00444831	NS
	Random Forest	Median income by zip code, RUCC_2023	Non-linear	0.102494	0.140474	-0.371763	-0.0400979	NS	-0.00201105	NS
	Support Vector Regressor	Median income by zip code, Oncologists	Non-linear	0.082463	0.116996	-0.00258885	0.0547367	NS	0.0706879	NS
	Support Vector Regressor	Median income by zip code, Oncologist Density	Non-linear	0.0812322	0.116448	-0.00700336	0.0481887	NS	0.186675	***
	Support Vector Regressor	Median income by zip code, Poverty rate by county	Non-linear	0.0825575	0.114221	0.0111546	0.113784	*	0.116569	*
	Support Vector Regressor	Median income by zip code, NATRANK	Non-linear	0.0791951	0.108306	0.0135667	0.123879	*	0.142693	**
	Support Vector Regressor	Median income by zip code, STATERANK	Non-linear	0.081834	0.111919	0.00873872	0.0976454	*	0.101937	*
	Support Vector Regressor	Median income by zip code, RUCC_2023	Non-linear	0.0838733	0.119783	0.00258137	0.0798496	NS	0.122018	*
	XGBoost	Median income by zip code, Oncologists	Non-linear	0.0988969	0.133649	-0.308326	0.0127756	NS	0.0125777	NS
	XGBoost	Median income by zip code, Oncologist Density	Non-linear	0.100991	0.139053	-0.435911	-0.0367883	NS	0.00165036	NS
	XGBoost	Median income by zip code, Poverty rate by county	Non-linear	0.0997616	0.130315	-0.287136	0.0150641	NS	-0.0377729	NS
	XGBoost	Median income by zip code, NATRANK	Non-linear	0.0977479	0.133683	-0.502844	-0.073081	NS	-0.000155991	NS
	XGBoost	Median income by zip code, STATERANK	Non-linear	0.0956218	0.128123	-0.299068	0.0498487	NS	0.019246	NS
	XGBoost	Median income by zip code, RUCC_2023	Non-linear	0.0979799	0.137279	-0.310064	-0.0480798	NS	-0.0149938	NS

## Sheet: Table S6
	Supplementary Table S6: Multivariable logistic regression analyses evaluating associations between geographic and non-geographic features and clinical trial success after adjustment for trial characteristics.
	Geographic features
	Features	Beta Coefficient	p-value	Odd's Ratio	95% CI
					Lower	Upper
	Distinct States	0.041904	4.57085e-36	1.04279	1.03599	1.04965
	Distinct ZIP codes	-0.002584	2.24738e-06	0.997419	0.996352	0.998488
	RUCC	-0.153237	0.0254343	0.857926	0.750037	0.981335
	NATRANK	-0.001942	0.185611	0.99806	0.995194	1.00093
	STATERANK	-0.0127	0.315795	0.98738	0.963181	1.01219
	Median_Income	-0.005762	0.479922	0.994255	0.978487	1.01028
	Oncologist Proportion	-0.450883	0.625287	0.637065	0.104309	3.89087
	Oncologists	2.8e-05	0.882938	1.00003	0.999658	1.0004
	Non-geographic features
	Industry Sponsor	1.02443	7.50193e-70	2.7855	2.48626	3.12076
	Phase	0.358576	2.9616e-33	1.43129	1.34997	1.51751
	Late	0.334693	7.09732e-14	1.39751	1.28026	1.5255
	Other	-0.467048	0.00165575	0.62685	0.468589	0.838562
	Chemotherapy	-0.362968	0.00333003	0.695608	0.545903	0.886368
	Immune-Other	-0.373653	0.00440983	0.688216	0.532131	0.890082
	Miscellaneous Sponsor	0.418177	0.0420401	1.51919	1.01516	2.27347
	Government Sponsor	0.091815	0.0926936	1.09616	0.984901	1.21999
	Hormone	0.188129	0.230468	1.20699	0.887489	1.64151
	Antibody	0.123369	0.324242	1.1313	0.885221	1.44579
	ADC	0.142848	0.401747	1.15355	0.82609	1.61083
	Immunotherapy	0.110596	0.402157	1.11694	0.862309	1.44677
	Targeted	-0.099155	0.403207	0.905602	0.717741	1.14263
	Non-profit Sponsor	0.156716	0.448776	1.16966	0.77974	1.75457
	Radiotherapy	0.081496	0.613266	1.08491	0.790935	1.48815
	Academic Sponsor	0.006805	0.875942	1.00683	0.924381	1.09663
	Combined (Geographic + Non-geographic features)
	Industry Sponsor	1.03906	9.837e-71	2.82657	2.52069	3.16957
	Distinct States	0.033966	3.264e-18	1.03455	1.02666	1.04249
	Late	0.320782	9.67119e-13	1.3782	1.26196	1.50516
	Phase	0.213855	2.27999e-10	1.23844	1.15923	1.32307
	Academic Sponsor	0.208702	4.51298e-05	1.23208	1.11453	1.36202
	Chemotherapy	-0.393261	0.00156635	0.674853	0.528869	0.861133
	Immune-Other	-0.415479	0.00167909	0.660024	0.509325	0.855312
	Other	-0.45555	0.00226013	0.634099	0.473343	0.84945
	Miscellaneous Sponsor	0.495842	0.0183337	1.64188	1.08746	2.47897
	Distinct ZIP codes	-0.001173	0.0218602	0.998828	0.997827	0.99983
	Oncologists	0.00029	0.143917	1.00029	0.999901	1.00068
	NATRANK	-0.00197	0.196135	0.998032	0.995056	1.00102
	RUCC	-0.087329	0.208488	0.916375	0.799782	1.04997
	Hormone	0.178142	0.259257	1.195	0.876912	1.62846
	Targeted	-0.125788	0.291971	0.881802	0.697858	1.11423
	Median_Income	-0.008196	0.34092	0.991838	0.975249	1.00871
	Oncologist Proportion	-0.720961	0.456297	0.486285	0.072964	3.24095
	Antibody	0.083612	0.506671	1.08721	0.849439	1.39153
	Non-profit Sponsor	0.129368	0.536648	1.13811	0.755035	1.71554
	Immunotherapy	0.060656	0.647941	1.06253	0.818979	1.37852
	Radiotherapy	0.051443	0.750699	1.05279	0.766513	1.44598
	STATERANK	-0.003881	0.765793	0.996127	0.971013	1.02189
	ADC	0.048137	0.779118	1.04931	0.749574	1.46891
	Government Sponsor	-0.000776	0.989129	0.999224	0.893662	1.11726

## Sheet: Table S7
	ZIP code	No. of Oncologists	Population	Oncologist proportion	City Name	State Name	County Name	ADI		RUCC	Centers Within 50 Miles	Distances (miles)
								NATRANK	STATERANK
	75766	144	26128	0.005511	Jacksonville	Texas	Cherokee	96	10	6	NA	NA
	84631	22	2986	0.007368	Fillmore	Utah	Millard	43	8	9	NA	NA
	72031	14	7097	0.001973	Clinton	Arkansas	Van Buren	87	7	8	NA	NA
	75455	9	26816	0.000336	Mount Pleasant	Texas	Titus	77	8	7	NA	NA
	99669	9	17382	0.000518	Soldotna	Alaska	Kenai Peninsula	45	6	7	NA	NA
	75801	9	16549	0.000544	Palestine	Texas	Anderson	70	7	7	NA	NA
	65708	9	13114	0.000686	Monett	Missouri	Barry	85	8	6	NA	NA
	80802	9	173	0.052023	Arapahoe	Colorado	Cheyenne	70	10	9	NA	NA
	82442	7	864	0.008102	Ten Sleep	Wyoming	Washakie	45	4	9	NA	NA
	72653	6	28615	0.00021	Mountain Home	Arkansas	Baxter	78	5	7	NA	NA
	83001	6	17721	0.000339	Jackson	Wyoming	Teton	3	1	7	NA	NA
	56573	6	6733	0.000891	Perham	Minnesota	Otter Tail	63	8	6	NA	NA
	74441	6	5692	0.001054	Hulbert	Oklahoma	Cherokee	83	6	6	NA	NA
	28779	5	18421	0.000271	Sylva	North Carolina	Jackson	53	4	7	NA	NA
	36426	5	15932	0.000314	Brewton	Alabama	Escambia	95	9	6	NA	NA
	31023	5	14404	0.000347	Eastman	Georgia	Dodge	70	10	7	NA	NA
	56031	5	11861	0.000422	Fairmont	Minnesota	Martin	87	10	6	NA	NA
	58301	5	10190	0.000491	Devils Lake	North Dakota	Ramsey	82	9	7	NA	NA
	46701	5	8091	0.000618	Albion	Indiana	Noble	69	5	6	NA	NA
	64759	5	7803	0.000641	Lamar	Missouri	Barton	92	9	8	NA	NA
	83544	5	6329	0.00079	Orofino	Idaho	Clearwater	69	9	8	NA	NA
	57226	5	1820	0.002747	Clear Lake	South Dakota	Deuel	71	7	9	NA	NA
	69023	5	425	0.011765	Champion	Nebraska	Chase	87	9	9	NA	NA
	72501	4	26604	0.00015	Batesville	Arkansas	Independence	85	6	7	NA	NA
	63501	4	20924	0.000191	Kirksville	Missouri	Adair	99	10	7	NA	NA
	30474	4	16976	0.000236	Vidalia	Georgia	Toombs	54	9	7	NA	NA
	82520	4	13248	0.000302	Lander	Wyoming	Fremont	51	5	7	NA	NA
	32446	4	10676	0.000375	Marianna	Florida	Jackson	77	10	6	NA	NA
	50595	4	8823	0.000453	Webster City	Iowa	Hamilton	88	9	6	NA	NA
	31719	4	7941	0.000504	Americus	Georgia	Sumter	89	9	6	NA	NA
	56101	4	6079	0.000658	Windom	Minnesota	Cottonwood	81	10	9	NA	NA
	56278	4	2740	0.00146	Ortonville	Minnesota	Big Stone	88	10	9	NA	NA
	39120	3	29526	0.000102	Natchez	Mississippi	Adams	98	9	7	NA	NA
	74501	3	28740	0.000104	Mcalester	Oklahoma	Pittsburg	59	5	7	NA	NA
	31768	3	21299	0.000141	Moultrie	Georgia	Colquitt	85	10	6	NA	NA
	29108	3	19857	0.000151	Newberry	South Carolina	Newberry	83	7	6	NA	NA
	71923	3	14400	0.000208	Arkadelphia	Arkansas	Clark	85	6	7	NA	NA
	75686	3	13180	0.000228	Pittsburg	Texas	Camp	85	8	8	NA	NA
	57069	3	12872	0.000233	Vermillion	South Dakota	Clay	81	8	6	NA	NA
	40965	3	11635	0.000258	Middlesboro	Kentucky	Bell	79	6	7	NA	NA
	40965	3	11635	0.000258	Middlesboro	Kentucky	Bell	96	10	7	NA	NA
	40965	3	11635	0.000258	Middlesboro	Kentucky	Bell	96	10	7	NA	NA
	40965	3	11635	0.000258	Middlesboro	Kentucky	Bell	79	6	7	NA	NA
	71852	3	9688	0.00031	Nashville	Arkansas	Howard	81	5	8	NA	NA
	24901	3	8982	0.000334	Lewisburg	West Virginia	Greenbrier	56	2	6	NA	NA
	58075	3	8955	0.000335	Wahpeton	North Dakota	Richland	66	7	6	NA	NA
	59270	3	8585	0.000349	Sidney	Montana	Richland	38	4	7	NA	NA
	59270	3	8585	0.000349	Sidney	Montana	Richland	38	4	7	NA	NA
	59270	3	8585	0.000349	Sidney	Montana	Richland	55	7	7	NA	NA
	59270	3	8585	0.000349	Sidney	Montana	Richland	55	7	7	NA	NA
	37752	3	6102	0.000492	Harrogate	Tennessee	Claiborne	79	7	6	NA	NA
	72529	3	5094	0.000589	Cherokee Village	Arkansas	Sharp	96	9	9	NA	NA
	4743	3	4701	0.000638	Fort Kent	Maine	Aroostook	80	9	7	NA	NA
	83422	3	3613	0.00083	Driggs	Idaho	Teton	39	5	9	NA	NA
	66757	3	3214	0.000933	Neodesha	Kansas	Wilson	97	10	9	NA	NA
	79013	3	3019	0.000994	Cactus	Texas	Moore	99	10	7	NA	NA
	41503	3	367	0.008174	South Williamson	Kentucky	Pike	71	5	7	NA	NA
	74464	2	30812	6.5e-05	Tahlequah	Oklahoma	Cherokee	78	6	6	NA	NA
	65536	2	29974	6.7e-05	Lebanon	Missouri	Laclede	91	9	6	NA	NA
	72601	2	29777	6.7e-05	Harrison	Arkansas	Boone	75	4	7	NA	NA
	71730	2	29287	6.8e-05	El Dorado	Arkansas	Union	93	10	7	NA	NA
	71457	2	25608	7.8e-05	Natchitoches	Louisiana	Natchitoches	88	8	6	NA	NA
	38930	2	23682	8.4e-05	Greenwood	Mississippi	Leflore	99	10	6	NA	NA
	57078	2	20266	9.9e-05	Yankton	South Dakota	Yankton	60	5	7	NA	NA
	39648	2	20071	0.0001	Mccomb	Mississippi	Pike	94	8	6	NA	NA
	26201	2	19662	0.000102	Buckhannon	West Virginia	Upshur	77	4	7	NA	NA
	31015	2	19049	0.000105	Cordele	Georgia	Crisp	83	8	6	NA	NA
	80487	2	18383	0.000109	Steamboat Springs	Colorado	Routt	4	1	7	NA	NA
	38372	2	17468	0.000114	Savannah	Tennessee	Hardin	91	9	6	NA	NA
	80751	2	17263	0.000116	Sterling	Colorado	Logan	69	10	6	NA	NA
	31533	2	17049	0.000117	Douglas	Georgia	Coffee	80	9	7	NA	NA
	31709	2	16442	0.000122	Americus	Georgia	Sumter	94	10	6	NA	NA
	36081	2	16008	0.000125	Troy	Alabama	Pike	80	6	6	NA	NA
	75951	2	15148	0.000132	Jasper	Texas	Jasper	86	9	6	NA	NA
	31545	2	15125	0.000132	Jesup	Georgia	Wayne	95	8	6	NA	NA
	71655	2	14296	0.00014	Monticello	Arkansas	Drew	96	9	7	NA	NA
	81416	2	13812	0.000145	Delta	Colorado	Delta	65	10	6	NA	NA
	73644	2	13419	0.000149	Elk City	Oklahoma	Beckham	76	5	7	NA	NA
	50588	2	13263	0.000151	Storm Lake	Iowa	Buena Vista	85	8	7	NA	NA
	71953	2	13159	0.000152	Mena	Arkansas	Polk	75	4	7	NA	NA
	71953	2	13159	0.000152	Mena	Arkansas	Polk	79	5	7	NA	NA
	71953	2	13159	0.000152	Mena	Arkansas	Polk	75	4	7	NA	NA
	71953	2	13159	0.000152	Mena	Arkansas	Polk	79	5	7	NA	NA
	47586	2	10947	0.000183	Tell City	Indiana	Perry	89	8	7	NA	NA
	67410	2	10544	0.00019	Abilene	Kansas	Dickinson	84	6	6	NA	NA
	36420	2	10429	0.000192	Andalusia	Alabama	Covington	79	6	6	NA	NA
	84532	2	10250	0.000195	Moab	Utah	Grand	32	5	7	NA	NA
	54487	2	9681	0.000207	Tomahawk	Wisconsin	Lincoln	83	9	6	NA	NA
	81303	2	9440	0.000212	Durango	Colorado	La Plata	22	5	6	NA	NA
	4736	2	9022	0.000222	Caribou	Maine	Aroostook	78	9	7	NA	NA
	4769	2	8772	0.000228	Presque Isle	Maine	Aroostook	91	10	7	NA	NA
	12983	2	7336	0.000273	Saranac Lake	New York	Franklin	77	9	7	NA	NA
	51041	2	7016	0.000285	Orange City	Iowa	Sioux	50	3	6	NA	NA
	65065	2	6841	0.000292	Osage Beach	Missouri	Camden	51	3	7	NA	NA
	25601	2	5582	0.000358	Logan	West Virginia	Logan	99	10	6	NA	NA
	70554	2	5128	0.00039	Mamou	Louisiana	Evangeline	98	10	6	NA	NA
	40831	2	5100	0.000392	Harlan	Kentucky	Harlan	86	7	7	NA	NA
	59917	2	5001	0.0004	Eureka	Montana	Lincoln	37	4	9	NA	NA
	87556	2	2445	0.000818	Questa	New Mexico	Taos	65	5	7	NA	NA
	55769	2	2378	0.000841	Nashwauk	Minnesota	Itasca	81	10	6	NA	NA
	57362	2	1935	0.001034	Miller	South Dakota	Hand	89	10	9	NA	NA
	58225	2	1081	0.00185	Drayton	North Dakota	Pembina	86	10	9	NA	NA
	58225	2	1081	0.00185	Drayton	North Dakota	Pembina	86	10	9	NA	NA
	58225	2	1081	0.00185	Drayton	North Dakota	Pembina	78	8	9	NA	NA
	58225	2	1081	0.00185	Drayton	North Dakota	Pembina	78	8	9	NA	NA
	67061	2	210	0.009524	Hazelton	Kansas	Barber	89	8	9	NA	NA
	83221	1	28822	3.5e-05	Blackfoot	Idaho	Bingham	75	10	6	NA	NA
	39350	1	23804	4.2e-05	Philadelphia	Mississippi	Neshoba	95	8	7	NA	NA
	72104	1	23494	4.3e-05	Malvern	Arkansas	Hot Spring	98	10	6	NA	NA
	95531	1	23029	4.3e-05	Crescent City	California	Del Norte	58	10	7	NA	NA
	57301	1	18967	5.3e-05	Mitchell	South Dakota	Davison	88	9	7	NA	NA
	71701	1	18102	5.5e-05	Camden	Arkansas	Ouachita	98	8	7	NA	NA
	71055	1	17894	5.6e-05	Minden	Louisiana	Webster	100	10	6	NA	NA
	70427	1	17894	5.6e-05	Bogalusa	Louisiana	Washington	91	9	6	NA	NA
	89445	1	17043	5.9e-05	Winnemucca	Nevada	Humboldt	55	8	7	NA	NA
	97850	1	16646	6e-05	La Grande	Oregon	Union	59	9	7	NA	NA
	71753	1	16388	6.1e-05	Magnolia	Arkansas	Columbia	100	10	7	NA	NA
	72830	1	16138	6.2e-05	Clarksville	Arkansas	Johnson	97	10	7	NA	NA
	36502	1	16132	6.2e-05	Atmore	Alabama	Escambia	85	6	6	NA	NA
	39429	1	15815	6.3e-05	Columbia	Mississippi	Marion	95	8	6	NA	NA
	56258	1	15593	6.4e-05	Marshall	Minnesota	Lyon	84	10	7	NA	NA
	39773	1	14799	6.8e-05	West Point	Mississippi	Clay	97	6	7	NA	NA
	74344	1	14436	6.9e-05	Grove	Oklahoma	Delaware	68	4	6	NA	NA
	97415	1	14372	7e-05	Brookings	Oregon	Curry	42	8	7	NA	NA
	59047	1	13565	7.4e-05	Livingston	Montana	Park	39	4	6	NA	NA
	63841	1	13346	7.5e-05	Dexter	Missouri	Stoddard	86	8	6	NA	NA
	13815	1	12925	7.7e-05	Norwich	New York	Chenango	96	10	6	NA	NA
	72543	1	12773	7.8e-05	Heber Springs	Arkansas	Cleburne	77	5	6	NA	NA
	82435	1	12398	8.1e-05	Powell	Wyoming	Park	57	7	7	NA	NA
	62450	1	12327	8.1e-05	Olney	Illinois	Richland	94	10	7	NA	NA
	76384	1	12279	8.1e-05	Vernon	Texas	Wilbarger	98	10	6	NA	NA
	39819	1	12106	8.3e-05	Bainbridge	Georgia	Decatur	64	6	6	NA	NA
	39819	1	12106	8.3e-05	Bainbridge	Georgia	Decatur	64	6	6	NA	NA
	39819	1	12106	8.3e-05	Bainbridge	Georgia	Decatur	76	8	6	NA	NA
	39819	1	12106	8.3e-05	Bainbridge	Georgia	Decatur	76	8	6	NA	NA
	81082	1	11894	8.4e-05	Trinidad	Colorado	Las Animas	77	10	7	NA	NA
	83333	1	11869	8.4e-05	Hailey	Idaho	Blaine	12	1	7	NA	NA
	38556	1	11684	8.6e-05	Jamestown	Tennessee	Fentress	92	10	8	NA	NA
	47670	1	11566	8.6e-05	Princeton	Indiana	Gibson	83	7	6	NA	NA
	75835	1	11470	8.7e-05	Crockett	Texas	Houston	82	8	7	NA	NA
	81230	1	10694	9.4e-05	Gunnison	Colorado	Gunnison	57	9	7	NA	NA
	16901	1	10651	9.4e-05	Wellsboro	Pennsylvania	Tioga	71	7	8	NA	NA
	31036	1	10601	9.4e-05	Hawkinsville	Georgia	Pulaski	96	10	8	NA	NA
	71635	1	10481	9.5e-05	Crossett	Arkansas	Ashley	93	8	7	NA	NA
	29574	1	9842	0.000102	Mullins	South Carolina	Marion	98	10	6	NA	NA
	74745	1	9835	0.000102	Idabel	Oklahoma	McCurtain	90	8	7	NA	NA
	71483	1	9636	0.000104	Winnfield	Louisiana	Winn	92	9	8	NA	NA
	36460	1	9483	0.000105	Monroeville	Alabama	Monroe	93	9	8	NA	NA
	26452	1	9447	0.000106	Weston	West Virginia	Lewis	89	7	9	NA	NA
	85344	1	9106	0.00011	Parker	Arizona	La Paz	60	8	6	NA	NA
	39428	1	9101	0.00011	Collins	Mississippi	Covington	99	10	8	NA	NA
	56649	1	8892	0.000112	International Falls	Minnesota	Koochiching	93	10	7	NA	NA
	36545	1	8818	0.000113	Jackson	Alabama	Clarke	73	5	9	NA	NA
	31730	1	8351	0.00012	Camilla	Georgia	Mitchell	94	10	6	NA	NA
	62837	1	8300	0.00012	Fairfield	Illinois	Wayne	89	9	9	NA	NA
	59330	1	8300	0.00012	Glendive	Montana	Dawson	62	7	7	NA	NA
	72560	1	7791	0.000128	Mountain View	Arkansas	Stone	74	4	9	NA	NA
	56482	1	7456	0.000134	Wadena	Minnesota	Wadena	78	10	9	NA	NA
	50213	1	7448	0.000134	Osceola	Iowa	Clarke	77	6	6	NA	NA
	96067	1	7321	0.000137	Mount Shasta	California	Siskiyou	50	10	7	NA	NA
	76442	1	7281	0.000137	Comanche	Texas	Comanche	91	9	9	NA	NA
	69162	1	7260	0.000138	Sidney	Nebraska	Cheyenne	87	9	7	NA	NA
	82401	1	6942	0.000144	Worland	Wyoming	Washakie	70	9	9	NA	NA
	79201	1	6799	0.000147	Childress	Texas	Childress	90	9	9	NA	NA
	56267	1	6746	0.000148	Morris	Minnesota	Stevens	77	10	7	NA	NA
	28768	1	6720	0.000149	Pisgah Forest	North Carolina	Transylvania	69	6	6	NA	NA
	68949	1	6606	0.000151	Holdrege	Nebraska	Phelps	81	8	7	NA	NA
	50049	1	6449	0.000155	Chariton	Iowa	Lucas	86	9	8	NA	NA
	51201	1	6278	0.000159	Sheldon	Iowa	Sioux	84	8	6	NA	NA
	16933	1	6246	0.00016	Mansfield	Pennsylvania	Tioga	79	7	8	NA	NA
	67432	1	5524	0.000181	Clay Center	Kansas	Clay	88	8	8	NA	NA
	71639	1	5285	0.000189	Dumas	Arkansas	Lincoln	100	10	9	NA	NA
	56479	1	4891	0.000204	Staples	Minnesota	Todd	87	10	8	NA	NA
	68763	1	4750	0.000211	Oneill	Nebraska	Holt	80	8	9	NA	NA
	82443	1	4546	0.00022	Thermopolis	Wyoming	Hot Springs	69	9	9	NA	NA
	4462	1	4506	0.000222	Millinocket	Maine	Piscataquis	96	10	8	NA	NA
	71654	1	4459	0.000224	McGehee	Arkansas	Desha	99	10	9	NA	NA
	18853	1	4211	0.000237	Wyalusing	Pennsylvania	Bradford	86	5	6	NA	NA
	83276	1	3887	0.000257	Soda Springs	Idaho	Caribou	66	9	8	NA	NA
	40823	1	3846	0.00026	Cumberland	Kentucky	Harlan	99	10	7	NA	NA
	71465	1	3509	0.000285	Olla	Louisiana	LaSalle	88	8	8	NA	NA
	42378	1	3490	0.000287	Whitesville	Kentucky	Ohio	71	5	6	NA	NA
	79521	1	3359	0.000298	Haskell	Texas	Haskell	84	8	8	NA	NA
	84535	1	2885	0.000347	Monticello	Utah	San Juan	44	8	9	NA	NA
	58474	1	2806	0.000356	Oakes	North Dakota	Dickey	80	9	9	NA	NA
	38771	1	2693	0.000371	Ruleville	Mississippi	Sunflower	93	8	7	NA	NA
	14865	1	2647	0.000378	Montour Falls	New York	Schuyler	79	9	8	NA	NA
	56256	1	2358	0.000424	Madison	Minnesota	Lac qui Parle	94	10	9	NA	NA
	56232	1	2308	0.000433	Dawson	Minnesota	Lac qui Parle	80	10	9	NA	NA
	25571	1	2265	0.000442	West Hamlin	West Virginia	Lincoln	94	9	8	NA	NA
	58220	1	2204	0.000454	Cavalier	North Dakota	Pembina	82	9	9	NA	NA
	56208	1	2089	0.000479	Appleton	Minnesota	Swift	92	10	9	NA	NA
	68370	1	1883	0.000531	Hebron	Nebraska	Thayer	84	9	9	NA	NA
	71763	1	1712	0.000584	Sparkman	Arkansas	Dallas	70	3	8	NA	NA
	24941	1	1170	0.000855	Gap Mills	West Virginia	Monroe	76	4	8	NA	NA
	68722	1	464	0.002155	Butte	Nebraska	Boyd	94	10	9	NA	NA
	18441	1	444	0.002252	Lenoxville	Pennsylvania	Susquehanna	53	4	8	NA	NA
	24217	1	206	0.004854	Bee	Virginia	Dickenson	93	10	9	NA	NA
